# Supplementary material for: (E)-Methyl 3-(10-bromo­anthracen-9-yl)acrylate
Source: Acta Crystallogr Sect E Struct Rep Online. 2013 Jun 22;69(Pt 7):o1138–9. doi: 10.1107/S1600536813016905 (PMC3770404; doi:10.1107/S1600536813016905)
Supplement: Supplementary file 1 [file e-69-o1138-sup1.cif]

##############################################################################
#                                                                            #
# This CIF contains the data in a paper accepted for publication in          #
# Acta Crystallographica Section E. It conforms to the requirements of       #
# Notes for Authors for Acta Crystallographica Section E, and has been       #
# peer reviewed under the auspices of the IUCr Commission on Journals.       #
#                                                                            #
# Full details of the Crystallographic Information File format               #
# are given in the paper "The Crystallographic Information File (CIF):       #
# a New Standard Archive File for Crystallography" by S. R. Hall, F. H.      #
# Allen and I. D. Brown [Acta Cryst. (1991), A47, 655-685].                  #
#                                                                            #
# The current version of the core CIF dictionary is obtainable from          #
# ftp://ftp.iucr.org/pub/cif_core.dic.                                       #
#                                                                            #
# Software is freely available for graphical display of the structure(s)     #
# in this CIF. For information consult the CIF software page                 #
# http://www.iucr.org/resources/cif/software.                                #
#                                                                            #
# This file may be used for bona fide research purposes within the           #
# scientific community so long as proper attribution is given to the journal # 
# article from which it was obtained.                                        #
#                                                                            #
##############################################################################
data_global
_audit_creation_method
;
  Olex2 1.2
  (compiled 2012.12.05 svn.r2549, GUI svn.r4385)
;
_journal_date_recd_electronic     2013-05-13
_journal_date_accepted     2013-06-18
_journal_name_full     'Acta Crystallographica, Section E'
_journal_year     2013
_journal_volume     69
_journal_issue      7
_journal_page_first     o1138
_journal_page_last     o1139
_journal_paper_category     QO
_journal_paper_doi     10.1107/S1600536813016905
_journal_coeditor_code     GK2574
_publ_contact_author_name     'Thies Thiemann'
_publ_contact_author_address
;
Department of Chemistry
United Arab Emirates University
AL Ain
Abu Dhabi
United Arab Emirates
;
_publ_contact_author_email     thies@uaeu.ac.ae
_publ_contact_author_fax     '0097137671291'
_publ_contact_author_phone     '00971566925943'
_publ_section_title
;
(<i>E</i>)-Methyl 3-(10-bromoanthracen-9-yl)acrylate
;
loop_
    _publ_author_name
    _publ_author_footnote
    _publ_author_address
    'Bugenhagen, Bernhard' .
;
Institute of Inorganic Chemistry
University of Hamburg
Hamburg
Germany
;
    'Al Jasem, Yosef' .
;
Department of Chemical Engineering
United Arab Emirates University
AL Ain
Abu Dhabi
United Arab Emirates
;
    'Hindawi, Bassam al' .
;
Department of Chemistry
United Arab Emirates University
AL Ain
Abu Dhabi
United Arab Emirates
;
    'Al Rawashdeh, Nathir' .
;
Department of Chemistry
United Arab Emirates University
AL Ain
Abu Dhabi
United Arab Emirates
;
    'Thiemann, Thies' .
;
Department of Chemistry
United Arab Emirates University
AL Ain
Abu Dhabi
United Arab Emirates
;
_publ_section_synopsis     .
data_I
_chemical_name_systematic
;
Methyl 3-(10-bromoanthracen-9-yl)prop-2-enoate
;
_chemical_name_common
;
;
_chemical_formula_moiety     'C18 H13 Br O2'
_chemical_formula_sum     'C18 H13 Br O2'
_chemical_formula_iupac     'C18 H13 Br O2'
_chemical_formula_weight     341.19
_chemical_melting_point     425
_shelx_space_group_comment
;
The symmetry employed for this shelxl refinement is uniquely defined
by the following loop, which should always be used as a source of
symmetry information in preference to the above space-group names.
They are only intended as comments.
;
_space_group_crystal_system     orthorhombic
_space_group_name_H-M_alt     'P b c n'
_space_group_name_Hall     '-P 2n 2ab'
loop_
    _space_group_symop_operation_xyz
    'x, y, z'
    '-x+1/2, -y+1/2, z+1/2'
    'x+1/2, -y+1/2, -z'
    '-x, y, -z+1/2'
    '-x, -y, -z'
    'x-1/2, y-1/2, -z-1/2'
    '-x-1/2, y-1/2, z'
    'x, -y, z-1/2'
_cell_length_a     40.5848(4)
_cell_length_b     5.32093(5)
_cell_length_c     13.07100(10)
_cell_angle_alpha     90
_cell_angle_beta     90
_cell_angle_gamma     90
_cell_volume     2822.67(5)
_cell_formula_units_Z     8
_cell_measurement_reflns_used     13502
_cell_measurement_theta_min     4.3400
_cell_measurement_theta_max     76.3340
_cell_measurement_temperature     100.01(10)
_exptl_crystal_description     block
_exptl_crystal_colour     'light yellow'
_exptl_crystal_size_max     0.205
_exptl_crystal_size_mid     0.187
_exptl_crystal_size_min     0.132
_exptl_crystal_density_diffrn     1.606
_exptl_crystal_density_meas     ?
_exptl_crystal_density_method     ?
_exptl_crystal_F_000     1376
_exptl_absorpt_coefficient_mu     3.978
_exptl_absorpt_correction_type     analytical
_exptl_absorpt_process_details
;
(CrysAlis PRO; Agilent, 2013)
;
_exptl_absorpt_correction_T_min     0.891
_exptl_absorpt_correction_T_max     0.924
_exptl_special_details     ?
_diffrn_ambient_temperature     100.01(10)
_diffrn_radiation_type     'Cu K\a'
_diffrn_radiation_wavelength     1.5418
_diffrn_radiation_monochromator     mirror
_diffrn_measurement_device_type
;
Oxford Diffraction SuperNova, Dual, Cu at
zero,
Atlas
;
_diffrn_measurement_method     '\w scans'
_diffrn_detector_area_resol_mean     10.4127
_diffrn_reflns_number     25313
_diffrn_reflns_av_R_equivalents     0.0221
_diffrn_reflns_theta_min     4.358
_diffrn_reflns_theta_max     76.342
_diffrn_reflns_theta_full     67.684
_diffrn_measured_fraction_theta_max     0.9957
_diffrn_measured_fraction_theta_full     0.9988
_diffrn_reflns_limit_h_min     -50
_diffrn_reflns_limit_h_max     44
_diffrn_reflns_limit_k_min     -5
_diffrn_reflns_limit_k_max     6
_diffrn_reflns_limit_l_min     -15
_diffrn_reflns_limit_l_max     16
_refine_special_details     ?
_reflns_number_total     2961
_reflns_number_gt     2900
_reflns_threshold_expression     I>2\s(I)
_refine_ls_structure_factor_coef     Fsqd
_refine_ls_matrix_type     full
_refine_ls_R_factor_all     0.0274
_refine_ls_R_factor_gt     0.0264
_refine_ls_wR_factor_gt     0.0656
_refine_ls_wR_factor_ref     0.0659
_refine_ls_goodness_of_fit_ref     1.117
_refine_ls_restrained_S_all     1.117
_refine_ls_number_reflns     2961
_refine_ls_number_parameters     191
_refine_ls_number_restraints     0
_refine_ls_hydrogen_treatment     constr
_refine_ls_weighting_scheme     calc
_refine_ls_weighting_details
;
 w=1/[\s^2^(Fo^2^)+(0.0253P)^2^+4.4132P]
 where P=(Fo^2^+2Fc^2^)/3
;
_atom_sites_solution_hydrogens     geom
_atom_sites_solution_primary     direct
_atom_sites_solution_secondary     ?
_refine_ls_shift/su_max     0.003
_refine_ls_shift/su_mean     0.000
_refine_diff_density_max     0.310
_refine_diff_density_min     -0.441
_refine_ls_extinction_method     none
_refine_ls_extinction_coef     .
loop_
    _atom_type_symbol
    _atom_type_description
    _atom_type_scat_dispersion_real
    _atom_type_scat_dispersion_imag
    _atom_type_scat_source
    'C' 'C' 0.0181 0.0091
                         'International Tables Vol C Tables 4.2.6.8 and 6.1.1.4'
    'H' 'H' 0.0000 0.0000
                         'International Tables Vol C Tables 4.2.6.8 and 6.1.1.4'
    'O' 'O' 0.0492 0.0322
                         'International Tables Vol C Tables 4.2.6.8 and 6.1.1.4'
    'Br' 'Br' -0.6763 1.2805
                         'International Tables Vol C Tables 4.2.6.8 and 6.1.1.4'
_computing_data_collection
;
CrysAlis PRO (Agilent, 2013)
;
_computing_cell_refinement
;
CrysAlis PRO (Agilent, 2013)
;
_computing_data_reduction
;
CrysAlis PRO (Agilent, 2013)
;
_computing_structure_solution
;
SHELXS97 (Sheldrick, 2008)
;
_computing_structure_refinement
;
SHELXL97 (Sheldrick, 2008) within OLEX2 (Dolomanov <i>et al.</i>,
2009)
;
_computing_molecular_graphics
;
PLATON (Spek, 2009) and Mercury (Macrae <i>et al.</i>, 2008)
;
_computing_publication_material
;
SHELXL97 (Sheldrick, 2008) and PLATON (Spek, 2009)
;
loop_
    _atom_site_type_symbol
    _atom_site_label
    _atom_site_fract_x
    _atom_site_fract_y
    _atom_site_fract_z
    _atom_site_U_iso_or_equiv
    _atom_site_adp_type
    _atom_site_calc_flag
    _atom_site_occupancy
    _atom_site_disorder_assembly
    _atom_site_disorder_group
    Br Br1 0.28462(2) 1.11853(4) 0.77185(2) 0.01637(8) Uani d 1 . .
    C C1 0.32116(4) 0.9076(3) 0.73973(14) 0.0125(4) Uani d 1 . .
    C C10 0.34022(5) 0.3729(3) 0.56492(14) 0.0143(4) Uani d 1 . .
    C C11 0.31165(5) 0.3554(4) 0.51014(14) 0.0159(4) Uani d 1 . .
    C C12 0.28558(4) 0.5263(4) 0.52784(14) 0.0157(4) Uani d 1 . .
    C C13 0.28813(4) 0.7045(4) 0.60248(14) 0.0141(4) Uani d 1 . .
    C C14 0.31732(4) 0.7266(3) 0.66306(13) 0.0121(3) Uani d 1 . .
    C C15 0.40212(4) 0.4163(3) 0.67191(14) 0.0132(4) Uani d 1 . .
    C C16 0.43266(4) 0.4937(4) 0.65111(14) 0.0145(4) Uani d 1 . .
    C C17 0.45923(4) 0.3109(4) 0.63028(14) 0.0147(4) Uani d 1 . .
    C C18 0.51645(5) 0.2672(4) 0.60385(19) 0.0263(5) Uani d 1 . .
    C C2 0.35047(4) 0.9392(3) 0.79499(14) 0.0122(3) Uani d 1 . .
    C C3 0.35474(5) 1.1300(3) 0.87078(14) 0.0144(4) Uani d 1 . .
    C C4 0.38315(5) 1.1478(4) 0.92569(14) 0.0165(4) Uani d 1 . .
    C C5 0.40887(4) 0.9717(4) 0.91069(14) 0.0160(4) Uani d 1 . .
    C C6 0.40616(4) 0.7915(4) 0.83732(14) 0.0148(4) Uani d 1 . .
    C C7 0.37738(4) 0.7705(3) 0.77405(13) 0.0119(3) Uani d 1 . .
    C C8 0.37435(4) 0.5854(3) 0.69716(14) 0.0120(3) Uani d 1 . .
    C C9 0.34444(4) 0.5594(3) 0.64271(14) 0.0120(3) Uani d 1 . .
    H H10 0.3573 0.2613 0.5514 0.017 Uiso calc 1 . .
    H H11 0.3093 0.2304 0.4609 0.019 Uiso calc 1 . .
    H H12 0.2666 0.5171 0.4883 0.019 Uiso calc 1 . .
    H H13 0.2706 0.8133 0.6141 0.017 Uiso calc 1 . .
    H H15 0.3980 0.2444 0.6704 0.016 Uiso calc 1 . .
    H H16 0.4373 0.6648 0.6497 0.017 Uiso calc 1 . .
    H H18A 0.5146 0.1947 0.5368 0.039 Uiso calc 1 . .
    H H18B 0.5169 0.1357 0.6541 0.039 Uiso calc 1 . .
    H H18C 0.5364 0.3639 0.6081 0.039 Uiso calc 1 . .
    H H3 0.3378 1.2440 0.8828 0.017 Uiso calc 1 . .
    H H4 0.3857 1.2763 0.9733 0.020 Uiso calc 1 . .
    H H5 0.4277 0.9793 0.9512 0.019 Uiso calc 1 . .
    H H6 0.4234 0.6788 0.8279 0.018 Uiso calc 1 . .
    O O1 0.48841(3) 0.4289(3) 0.62263(12) 0.0218(3) Uani d 1 . .
    O O2 0.45611(3) 0.0860(3) 0.62159(11) 0.0188(3) Uani d 1 . .
loop_
    _atom_site_aniso_label
    _atom_site_aniso_U_11
    _atom_site_aniso_U_22
    _atom_site_aniso_U_33
    _atom_site_aniso_U_12
    _atom_site_aniso_U_13
    _atom_site_aniso_U_23
    Br1 0.01322(11) 0.01739(12) 0.01851(12) 0.00440(7) 0.00145(7) -0.00092(7)
    C1 0.0115(8) 0.0126(8) 0.0134(8) 0.0022(7) 0.0032(7) 0.0026(7)
    C10 0.0131(8) 0.0149(9) 0.0150(8) -0.0007(7) 0.0037(7) -0.0002(7)
    C11 0.0174(9) 0.0177(9) 0.0126(8) -0.0038(7) 0.0028(7) -0.0025(7)
    C12 0.0129(8) 0.0203(10) 0.0140(9) -0.0035(7) -0.0003(7) 0.0027(8)
    C13 0.0115(8) 0.0151(9) 0.0155(9) 0.0000(7) 0.0014(7) 0.0039(8)
    C14 0.0111(8) 0.0130(8) 0.0122(8) -0.0004(7) 0.0020(6) 0.0030(7)
    C15 0.0141(8) 0.0119(8) 0.0137(8) 0.0019(7) -0.0009(7) -0.0001(7)
    C16 0.0145(8) 0.0111(8) 0.0180(9) 0.0009(7) 0.0015(7) 0.0005(7)
    C17 0.0118(8) 0.0175(9) 0.0149(8) -0.0002(7) -0.0009(7) -0.0021(7)
    C18 0.0111(9) 0.0307(12) 0.0371(12) 0.0045(8) 0.0014(8) -0.0118(10)
    C2 0.0119(8) 0.0121(8) 0.0126(8) -0.0005(7) 0.0024(7) 0.0030(7)
    C3 0.0144(8) 0.0137(9) 0.0151(9) 0.0008(7) 0.0033(7) 0.0000(7)
    C4 0.0189(9) 0.0173(9) 0.0134(8) -0.0037(7) 0.0027(7) -0.0017(7)
    C5 0.0124(8) 0.0207(10) 0.0148(8) -0.0030(7) -0.0016(7) 0.0015(8)
    C6 0.0117(8) 0.0161(9) 0.0167(9) 0.0009(7) 0.0005(7) 0.0022(7)
    C7 0.0117(8) 0.0113(8) 0.0128(8) -0.0008(7) 0.0019(6) 0.0031(7)
    C8 0.0114(8) 0.0109(8) 0.0138(8) 0.0005(7) 0.0021(7) 0.0032(7)
    C9 0.0119(8) 0.0113(8) 0.0128(8) -0.0009(7) 0.0031(6) 0.0011(7)
    O1 0.0098(6) 0.0199(7) 0.0356(8) -0.0004(5) 0.0041(6) -0.0088(6)
    O2 0.0162(6) 0.0136(7) 0.0266(7) 0.0024(5) 0.0007(6) -0.0016(6)
_geom_special_details
;
All e.s.d.'s (except the e.s.d. in the dihedral angle between two l.s. planes)
are estimated using the full covariance matrix. The cell e.s.d.'s are taken
into account individually in the estimation of e.s.d.'s in distances, angles
and torsion angles; correlations between e.s.d.'s in cell parameters are only
used when they are defined by crystal symmetry. An approximate (isotropic)
treatment of cell e.s.d.'s is used for estimating e.s.d.'s involving l.s.
planes.
;
loop_
    _geom_bond_atom_site_label_1
    _geom_bond_atom_site_label_2
    _geom_bond_site_symmetry_2
    _geom_bond_distance
    _geom_bond_publ_flag
    C1 Br1 . 1.9068(18) ?
    C1 C14 . 1.398(3) ?
    C1 C2 . 1.402(3) ?
    C10 C11 . 1.366(3) ?
    C10 H10 . 0.9300 ?
    C11 C12 . 1.414(3) ?
    C11 H11 . 0.9300 ?
    C12 C13 . 1.364(3) ?
    C12 H12 . 0.9300 ?
    C13 C14 . 1.430(2) ?
    C13 H13 . 0.9300 ?
    C15 C16 . 1.334(3) ?
    C15 H15 . 0.9300 ?
    C16 C17 . 1.478(3) ?
    C16 H16 . 0.9300 ?
    C17 O2 . 1.208(2) ?
    C17 O1 . 1.344(2) ?
    C18 O1 . 1.448(2) ?
    C18 H18C . 0.9600 ?
    C18 H18B . 0.9600 ?
    C18 H18A . 0.9600 ?
    C2 C7 . 1.440(2) ?
    C2 C3 . 1.429(3) ?
    C3 C4 . 1.361(3) ?
    C3 H3 . 0.9300 ?
    C4 C5 . 1.416(3) ?
    C4 H4 . 0.9300 ?
    C5 C6 . 1.361(3) ?
    C5 H5 . 0.9300 ?
    C6 C7 . 1.435(2) ?
    C6 H6 . 0.9300 ?
    C7 C8 . 1.413(3) ?
    C8 C15 . 1.479(2) ?
    C8 C9 . 1.414(2) ?
    C9 C14 . 1.440(2) ?
    C9 C10 . 1.431(3) ?
loop_
    _geom_angle_atom_site_label_1
    _geom_angle_atom_site_label_2
    _geom_angle_atom_site_label_3
    _geom_angle_site_symmetry_1
    _geom_angle_site_symmetry_3
    _geom_angle
    _geom_angle_publ_flag
    C2 C1 Br1 . . 118.41(14) ?
    C14 C1 C2 . . 123.12(17) ?
    C14 C1 Br1 . . 118.46(14) ?
    C1 C2 C3 . . 123.06(17) ?
    C1 C2 C7 . . 118.09(17) ?
    C3 C2 C7 . . 118.85(17) ?
    C2 C3 H3 . . 119.4 ?
    C4 C3 C2 . . 121.20(18) ?
    C4 C3 H3 . . 119.4 ?
    C3 C4 H4 . . 119.8 ?
    C3 C4 C5 . . 120.32(18) ?
    C5 C4 H4 . . 119.8 ?
    C4 C5 H5 . . 119.9 ?
    C6 C5 C4 . . 120.29(17) ?
    C6 C5 H5 . . 119.9 ?
    C5 C6 H6 . . 119.1 ?
    C5 C6 C7 . . 121.77(17) ?
    C7 C6 H6 . . 119.1 ?
    C6 C7 C2 . . 117.34(16) ?
    C8 C7 C2 . . 120.27(16) ?
    C8 C7 C6 . . 122.32(17) ?
    C7 C8 C9 . . 120.06(16) ?
    C7 C8 C15 . . 121.10(16) ?
    C9 C8 C15 . . 118.84(16) ?
    C8 C9 C10 . . 121.88(17) ?
    C8 C9 C14 . . 120.18(16) ?
    C10 C9 C14 . . 117.93(16) ?
    C9 C10 H10 . . 119.3 ?
    C11 C10 C9 . . 121.42(18) ?
    C11 C10 H10 . . 119.3 ?
    C10 C11 H11 . . 119.8 ?
    C10 C11 C12 . . 120.37(18) ?
    C12 C11 H11 . . 119.8 ?
    C11 C12 H12 . . 119.8 ?
    C13 C12 C11 . . 120.48(17) ?
    C13 C12 H12 . . 119.8 ?
    C12 C13 H13 . . 119.5 ?
    C12 C13 C14 . . 121.07(17) ?
    C14 C13 H13 . . 119.5 ?
    C1 C14 C9 . . 118.22(16) ?
    C1 C14 C13 . . 123.08(17) ?
    C13 C14 C9 . . 118.68(17) ?
    C8 C15 H15 . . 117.8 ?
    C16 C15 C8 . . 124.45(17) ?
    C16 C15 H15 . . 117.8 ?
    C15 C16 H16 . . 119.6 ?
    C15 C16 C17 . . 120.83(18) ?
    C17 C16 H16 . . 119.6 ?
    O1 C17 C16 . . 110.43(17) ?
    O2 C17 C16 . . 126.35(18) ?
    O2 C17 O1 . . 123.22(18) ?
    H18A C18 H18B . . 109.5 ?
    H18A C18 H18C . . 109.5 ?
    H18B C18 H18C . . 109.5 ?
    O1 C18 H18A . . 109.5 ?
    O1 C18 H18B . . 109.5 ?
    O1 C18 H18C . . 109.5 ?
    C17 O1 C18 . . 115.31(16) ?
loop_
    _geom_torsion_atom_site_label_1
    _geom_torsion_atom_site_label_2
    _geom_torsion_atom_site_label_3
    _geom_torsion_atom_site_label_4
    _geom_torsion_site_symmetry_1
    _geom_torsion_site_symmetry_2
    _geom_torsion_site_symmetry_3
    _geom_torsion_site_symmetry_4
    _geom_torsion
    _geom_torsion_publ_flag
    C1 C2 C3 C4 . . . . 177.29(18) ?
    C1 C2 C7 C6 . . . . -174.75(17) ?
    C1 C2 C7 C8 . . . . 2.3(3) ?
    C2 C1 C14 C9 . . . . 2.3(3) ?
    C2 C1 C14 C13 . . . . -176.07(17) ?
    C2 C3 C4 C5 . . . . -1.8(3) ?
    C2 C7 C8 C9 . . . . -2.1(3) ?
    C2 C7 C8 C15 . . . . 177.76(16) ?
    C3 C2 C7 C6 . . . . 5.1(2) ?
    C3 C2 C7 C8 . . . . -177.85(16) ?
    C3 C4 C5 C6 . . . . 3.6(3) ?
    C4 C5 C6 C7 . . . . -0.9(3) ?
    C5 C6 C7 C2 . . . . -3.5(3) ?
    C5 C6 C7 C8 . . . . 179.56(18) ?
    C6 C7 C8 C9 . . . . 174.75(17) ?
    C6 C7 C8 C15 . . . . -5.4(3) ?
    C7 C2 C3 C4 . . . . -2.6(3) ?
    C7 C8 C9 C10 . . . . -179.43(17) ?
    C7 C8 C9 C14 . . . . 2.0(3) ?
    C7 C8 C15 C16 . . . . -51.1(3) ?
    C8 C9 C10 C11 . . . . -177.55(18) ?
    C8 C9 C14 C1 . . . . -2.0(3) ?
    C8 C9 C14 C13 . . . . 176.41(17) ?
    C8 C15 C16 C17 . . . . 177.77(17) ?
    C9 C8 C15 C16 . . . . 128.8(2) ?
    C9 C10 C11 C12 . . . . 1.3(3) ?
    C10 C9 C14 C1 . . . . 179.34(16) ?
    C10 C9 C14 C13 . . . . -2.2(3) ?
    C10 C11 C12 C13 . . . . -2.5(3) ?
    C11 C12 C13 C14 . . . . 1.3(3) ?
    C12 C13 C14 C1 . . . . 179.44(18) ?
    C12 C13 C14 C9 . . . . 1.1(3) ?
    C14 C1 C2 C3 . . . . 177.70(17) ?
    C14 C1 C2 C7 . . . . -2.4(3) ?
    C14 C9 C10 C11 . . . . 1.1(3) ?
    C15 C8 C9 C10 . . . . 0.7(3) ?
    C15 C8 C9 C14 . . . . -177.88(16) ?
    C15 C16 C17 O1 . . . . -173.18(18) ?
    C15 C16 C17 O2 . . . . 6.3(3) ?
    C16 C17 O1 C18 . . . . 179.04(17) ?
    O2 C17 O1 C18 . . . . -0.5(3) ?
    Br1 C1 C2 C3 . . . . -3.1(2) ?
    Br1 C1 C2 C7 . . . . 176.78(13) ?
    Br1 C1 C14 C9 . . . . -176.89(13) ?
    Br1 C1 C14 C13 . . . . 4.7(2) ?
loop_
    _geom_hbond_atom_site_label_d
    _geom_hbond_atom_site_label_h
    _geom_hbond_atom_site_label_a
    _geom_hbond_site_symmetry_a
    _geom_hbond_distance_dh
    _geom_hbond_distance_ha
    _geom_hbond_distance_da
    _geom_hbond_angle_dha
    C15 H15 Cg1 1_545 0.93 2.91(2) 3.5055(19) 123
    C16 H16 O2 1_565 0.93 2.40 3.315(3) 170
    C5 H5 O2 8_566 0.93 2.53 3.372(2) 150
_shelxl_version_number       20.13
_iucr_refine_instructions_details
;
TITL BB_TT6 in Pbcn #60
CELL 1.54184 40.584843 5.320931 13.070996 90 90 90
ZERR 8 0.000378 0.000054 0.000119 0 0 0
LATT 1
SYMM 0.5-X,0.5-Y,0.5+Z
SYMM 0.5+X,0.5-Y,-Z
SYMM -X,+Y,0.5-Z
SFAC C H O Br
UNIT 144 104 16 8
L.S. 4 0 0 511
PLAN  20
REM reset to Pbcn #60
BOND $H
fmap 2
acta
REM <HKL>/mnt/xray/BB_TT6/BB_TT6.hkl</HKL>
WGHT    0.025300    4.413200
FVAR       3.43964
C1    1    0.321160    0.907564    0.739730    11.00000    0.01149    0.01263 =
         0.01336    0.00260    0.00318    0.00221
C2    1    0.350471    0.939209    0.794993    11.00000    0.01194    0.01212 =
         0.01264    0.00296    0.00242   -0.00052
C3    1    0.354745    1.129954    0.870779    11.00000    0.01441    0.01367 =
         0.01509    0.00000    0.00326    0.00077
AFIX  43
H3    2    0.337814    1.243963    0.882814    11.00000   -1.20000
AFIX   0
C4    1    0.383153    1.147833    0.925694    11.00000    0.01889    0.01734 =
         0.01341   -0.00175    0.00267   -0.00368
AFIX  43
H4    2    0.385685    1.276315    0.973286    11.00000   -1.20000
AFIX   0
C5    1    0.408870    0.971706    0.910692    11.00000    0.01242    0.02070 =
         0.01479    0.00148   -0.00158   -0.00298
AFIX  43
H5    2    0.427691    0.979279    0.951162    11.00000   -1.20000
AFIX   0
C6    1    0.406158    0.791457    0.837321    11.00000    0.01167    0.01611 =
         0.01667    0.00216    0.00047    0.00090
AFIX  43
H6    2    0.423413    0.678795    0.827914    11.00000   -1.20000
AFIX   0
C7    1    0.377378    0.770547    0.774052    11.00000    0.01168    0.01130 =
         0.01279    0.00314    0.00195   -0.00076
C8    1    0.374350    0.585366    0.697165    11.00000    0.01144    0.01092 =
         0.01378    0.00324    0.00209    0.00047
C9    1    0.344438    0.559400    0.642706    11.00000    0.01189    0.01135 =
         0.01281    0.00111    0.00312   -0.00088
C10   1    0.340222    0.372947    0.564917    11.00000    0.01310    0.01489 =
         0.01502   -0.00023    0.00367   -0.00065
AFIX  43
H10   2    0.357301    0.261281    0.551358    11.00000   -1.20000
AFIX   0
C11   1    0.311647    0.355438    0.510136    11.00000    0.01736    0.01775 =
         0.01264   -0.00253    0.00285   -0.00385
AFIX  43
H11   2    0.309326    0.230448    0.460927    11.00000   -1.20000
AFIX   0
C12   1    0.285583    0.526281    0.527839    11.00000    0.01285    0.02032 =
         0.01403    0.00269   -0.00027   -0.00354
AFIX  43
H12   2    0.266565    0.517130    0.488323    11.00000   -1.20000
AFIX   0
C13   1    0.288130    0.704482    0.602477    11.00000    0.01151    0.01514 =
         0.01553    0.00390    0.00136    0.00001
AFIX  43
H13   2    0.270596    0.813297    0.614142    11.00000   -1.20000
AFIX   0
C14   1    0.317325    0.726639    0.663057    11.00000    0.01105    0.01301 =
         0.01217    0.00304    0.00196   -0.00044
C15   1    0.402116    0.416336    0.671907    11.00000    0.01414    0.01191 =
         0.01365   -0.00008   -0.00089    0.00190
AFIX  43
H15   2    0.398004    0.244431    0.670425    11.00000   -1.20000
AFIX   0
C16   1    0.432657    0.493692    0.651108    11.00000    0.01451    0.01108 =
         0.01795    0.00046    0.00149    0.00090
AFIX  43
H16   2    0.437283    0.664839    0.649700    11.00000   -1.20000
AFIX   0
C17   1    0.459225    0.310862    0.630278    11.00000    0.01175    0.01749 =
         0.01491   -0.00212   -0.00088   -0.00017
C18   1    0.516448    0.267180    0.603848    11.00000    0.01110    0.03069 =
         0.03713   -0.01183    0.00145    0.00447
AFIX 137
H18A  2    0.514636    0.194679    0.536829    11.00000   -1.50000
H18B  2    0.516938    0.135702    0.654119    11.00000   -1.50000
H18C  2    0.536367    0.363923    0.608139    11.00000   -1.50000
AFIX   0
O1    3    0.488408    0.428889    0.622629    11.00000    0.00979    0.01988 =
         0.03563   -0.00884    0.00411   -0.00043
O2    3    0.456107    0.086026    0.621590    11.00000    0.01617    0.01358 =
         0.02658   -0.00161    0.00069    0.00236
BR1   4    0.284618    1.118529    0.771854    11.00000    0.01322    0.01739 =
         0.01851   -0.00092    0.00145    0.00440
HKLF 4
REM  BB_TT6 in Pbcn #60
REM R1 =  0.0264 for    2900 Fo > 4sig(Fo)  and  0.0274 for all    2961 data
REM    191 parameters refined using      0 restraints
END
WGHT      0.0253      4.4135
REM Highest difference peak  0.310,  deepest hole -0.441,  1-sigma level  0.064
Q1    1   0.3415  0.4714  0.6040  11.00000  0.05    0.31
Q2    1   0.3690  1.1245  0.8970  11.00000  0.05    0.30
Q3    1   0.2992  0.4472  0.5190  11.00000  0.05    0.29
Q4    1   0.3035  0.7034  0.6304  11.00000  0.05    0.29
Q5    1   0.3187  0.8450  0.6900  11.00000  0.05    0.28
Q6    1   0.3591  0.5879  0.6647  11.00000  0.05    0.28
Q7    1   0.2884  0.6173  0.5598  11.00000  0.05    0.28
Q8    1   0.3631  0.8677  0.7836  11.00000  0.05    0.27
Q9    1   0.3309  0.6319  0.6532  11.00000  0.05    0.27
Q10   1   0.3353  0.9358  0.7683  11.00000  0.05    0.27
Q11   1   0.2838  1.1268  0.8649  11.00000  0.05    0.27
Q12   1   0.3906  0.7842  0.8029  11.00000  0.05    0.27
Q13   1   0.3887  0.5079  0.6876  11.00000  0.05    0.25
Q14   1   0.3209  0.3334  0.5509  11.00000  0.05    0.24
Q15   1   0.4996  0.3706  0.6226  11.00000  0.05    0.23
Q16   1   0.4439  0.4164  0.6342  11.00000  0.05    0.23
Q17   1   0.3536  1.0311  0.8338  11.00000  0.05    0.23
Q18   1   0.3769  0.7178  0.7333  11.00000  0.05    0.23
Q19   1   0.3981  1.0789  0.9055  11.00000  0.05    0.22
Q20   1   0.3270  0.4108  0.5289  11.00000  0.05    0.22
REM The information below was added by Olex2.
REM
REM R1 = 0.0264 for 2900 Fo > 4sig(Fo) and n/a for all 27581 data
REM n/a parameters refined using n/a restraints
REM Highest difference peak 0.31, deepest hole -0.44
REM Mean Shift 0, Max Shift 0.
REM +++ Tabular Listing of Refinement Information +++
REM R1_all = n/a
REM R1_gt = 0.0264
REM wR_ref = 0.0659
REM GOOF = 1.117
REM Shift_max = 0
REM Shift_mean = 0
REM Reflections_all = 27581
REM Reflections_gt = 2900
REM Parameters = n/a
REM Hole = 0.31
REM Peak = -0.44
REM Flack = n/a
;
