# Supplementary material for: (E)-Methyl 3-(10-bromo­anthracen-9-yl)acrylate
Source: Acta Crystallogr Sect E Struct Rep Online. 2013 Jun 22;69(Pt 7):o1138–9. doi: 10.1107/S1600536813016905 (PMC3770404; doi:10.1107/S1600536813016905)
Supplement: Supplementary file 2 [file e-69-o1138-Isup2.hkl]

#
# h,k,l, Fc-squared, Fo-squared, sigma(Fo-squared), status flag
#
data_I
_shelx_title 'BB_TT6 in Pbcn 60'
_shelx_refln_list_code          4
_shelx_F_calc_maximum      290.33
_exptl_crystal_F_000      1376.00
_reflns_d_resolution_high  0.7934

loop_
 _space_group_symop_operation_xyz
 'x, y, z'
 '-x+1/2, -y+1/2, z+1/2'
 'x+1/2, -y+1/2, -z'
 '-x, y, -z+1/2'
 '-x, -y, -z'
 'x-1/2, y-1/2, -z-1/2'
 '-x-1/2, y-1/2, z'
 'x, -y, z-1/2'

_cell_length_a    40.5848
_cell_length_b     5.3209
_cell_length_c    13.0710
_cell_angle_alpha  90.000
_cell_angle_beta   90.000
_cell_angle_gamma  90.000

_shelx_F_squared_multiplier     1.000

loop_
 _refln_index_h
 _refln_index_k
 _refln_index_l
 _refln_F_squared_calc
 _refln_F_squared_meas
 _refln_F_squared_sigma
 _refln_observed_status
   4   0   0        155.68        219.78         3.90 o
   6   0   0       5586.62       5876.84        35.51 o
   8   0   0       2123.89       2103.16        15.03 o
  10   0   0      35471.45      33901.00        79.66 o
  12   0   0      47419.04      45342.50       121.44 o
  14   0   0      43094.45      39186.70        97.41 o
  16   0   0      66462.95      61992.71       315.02 o
  18   0   0      26865.47      25596.26       173.27 o
  20   0   0       1216.46       1198.88        31.33 o
  22   0   0        570.52        542.05        54.42 o
  24   0   0       7409.32       7354.46        86.72 o
  26   0   0      15900.62      16536.55       218.79 o
  28   0   0      19473.92      19225.62       158.27 o
  30   0   0      58850.99      60962.62       418.83 o
  32   0   0      28616.87      28576.82       451.31 o
  34   0   0       6731.69       7080.62        87.89 o
  36   0   0      23185.91      23733.51       222.80 o
  38   0   0         16.89         26.68         8.15 o
  40   0   0      13928.71      14487.68       146.59 o
  42   0   0      16831.46      17498.06       171.57 o
  44   0   0       7910.82       8143.91       220.49 o
  46   0   0       4457.81       4547.85       124.61 o
  48   0   0       1793.34       1730.97        31.57 o
  50   0   0        158.57        190.40        11.92 o
   1   1   0        210.13        222.33         6.66 o
   3   1   0      12489.37      11916.15        61.59 o
   5   1   0       3461.49       3072.19        32.15 o
   7   1   0      23594.29      22833.58        76.23 o
   9   1   0       8641.21       8195.16        62.97 o
  11   1   0      18447.10      18550.37        89.87 o
  13   1   0         44.76         85.58         7.21 o
  15   1   0       1520.72       1751.14        24.29 o
  17   1   0      10238.70       9992.09        58.24 o
  19   1   0       6548.02       5974.44        69.28 o
  21   1   0       1923.36       1393.44        34.98 o
  23   1   0      24626.72      24611.28       409.43 o
  25   1   0       7408.46       7941.19       102.02 o
  27   1   0       5744.03       5952.23        92.22 o
  29   1   0          0.10         10.07         7.24 o
  31   1   0      10789.39      10820.41        65.14 o
  33   1   0       6789.99       6714.31        49.67 o
  35   1   0         46.55         91.10         7.85 o
  37   1   0       3096.34       3064.02        39.02 o
  39   1   0       4036.12       4158.16        39.46 o
  41   1   0       5141.75       5254.43        52.64 o
  43   1   0         22.48         14.31         4.91 o
  45   1   0         78.90         73.76         7.24 o
  47   1   0       2340.30       2301.34        29.08 o
  49   1   0       2172.18       2160.38        43.58 o
   0   2   0       1185.62       1692.73        24.85 o
   2   2   0         56.21        104.03         6.03 o
   4   2   0         31.58         50.98         5.80 o
   6   2   0       1034.71       1164.46        19.04 o
   8   2   0        308.96        302.18         8.81 o
  10   2   0       2390.01       2980.51        39.73 o
  12   2   0       1870.27       2426.04        36.77 o
  14   2   0       8051.17       9267.57        73.06 o
  16   2   0       2670.57       3253.11        44.09 o
  18   2   0        992.24        968.55        33.79 o
  20   2   0        737.22        878.91        33.22 o
  22   2   0         11.78         22.44         7.77 o
  24   2   0         20.13         33.16         8.86 o
  26   2   0         15.61          9.86         8.42 o
  28   2   0        336.10        347.38        12.57 o
  30   2   0         18.63         33.84         5.04 o
  32   2   0        491.95        476.77        14.38 o
  34   2   0        214.84        213.09        10.13 o
  36   2   0          6.08          9.13         5.85 o
  38   2   0        117.04        109.78         8.37 o
  40   2   0        120.20        108.45         8.50 o
  42   2   0         36.24         56.99         8.01 o
  44   2   0        142.63        145.36        10.35 o
  46   2   0       1842.22       1922.12        55.27 o
  48   2   0       1216.56       1136.86        52.16 o
   1   3   0        985.29       1105.62        34.25 o
   3   3   0       4250.74       4398.54        67.65 o
   5   3   0       2510.90       2006.48        45.91 o
   7   3   0       7530.90       7275.86        86.68 o
   9   3   0      18551.66      18879.97       138.09 o
  11   3   0       8202.43       8346.69       105.11 o
  13   3   0       2794.55       2797.14        93.87 o
  15   3   0       1912.17       1826.40        72.37 o
  17   3   0        656.47        688.75        25.23 o
  19   3   0       7344.47       7310.94        83.98 o
  21   3   0      13915.61      13902.78       159.56 o
  23   3   0       3364.96       3358.49        39.67 o
  25   3   0       4579.43       4754.50        48.65 o
  27   3   0        656.28        702.02        21.40 o
  29   3   0        385.86        380.16        15.03 o
  31   3   0       1788.25       1986.14        32.87 o
  33   3   0       4381.54       4339.34        51.12 o
  35   3   0       1869.12       2023.79        51.57 o
  37   3   0       1114.55       1073.82        23.19 o
  39   3   0       2551.00       2665.16        37.33 o
  41   3   0       2143.91       2059.48        29.58 o
  43   3   0          0.18          7.50         3.48 o
  45   3   0        625.37        463.71        13.71 o
   0   4   0      19218.92      19285.81       240.46 o
   2   4   0      16588.17      15994.61       171.50 o
   4   4   0       3949.82       3943.52        46.08 o
   6   4   0        114.48        181.08        10.70 o
   8   4   0        162.17        171.05        10.85 o
  10   4   0       1406.27       1185.11        26.47 o
  12   4   0      13791.88      13812.16        89.40 o
  14   4   0       8781.17       8898.38        79.83 o
  16   4   0      12662.05      12841.39       109.14 o
  18   4   0       7546.26       7748.95        94.40 o
  20   4   0        182.45        241.95        15.45 o
  22   4   0          9.10         27.41         8.54 o
  24   4   0       2810.59       2887.95        48.20 o
  26   4   0       2097.34       2449.40        43.83 o
  28   4   0       9599.44       9787.99       100.19 o
  30   4   0       8925.08       8620.15        91.32 o
  32   4   0       2860.69       3020.64        46.95 o
  34   4   0       2123.13       2080.39        44.14 o
  36   4   0        408.75        386.17        13.24 o
  38   4   0       1546.75       1576.22        24.16 o
  40   4   0       2190.82       1946.47        23.32 o
   1   5   0        715.02        681.34        21.58 o
   3   5   0       2330.99       2486.06        39.95 o
   5   5   0      18451.62      19237.58       163.25 o
   7   5   0      15780.48      16194.52       102.56 o
   9   5   0       1028.23       1064.97        26.62 o
  11   5   0      10249.85      10473.94       113.28 o
  13   5   0        161.73        169.48        18.89 o
  15   5   0        368.42        352.72        27.36 o
  17   5   0       1383.58       1391.69        51.45 o
  19   5   0       4196.73       4183.89        85.91 o
  21   5   0       7012.69       6958.15        82.20 o
  23   5   0       6804.51       6817.51        85.45 o
  25   5   0       5722.74       5611.26        63.54 o
  27   5   0       8348.45       8343.22       126.64 o
  29   5   0       1086.34        972.65        29.94 o
  31   5   0       7372.41       6569.59        71.05 o
  33   5   0       1867.69       1582.16        29.71 o
   0   6   0       3673.98       3597.78        86.36 o
   2   6   0         84.07         85.80        10.08 o
   4   6   0          1.86          5.63         8.18 o
   6   6   0        763.58        712.59        31.09 o
   8   6   0        540.99        478.53        40.21 o
  10   6   0         56.61         62.02        11.29 o
  12   6   0         74.15         71.33        13.13 o
  14   6   0          4.11          5.66         8.40 o
  16   6   0        311.69        285.63        17.49 o
  18   6   0        440.57        420.97        15.33 o
  20   6   0         75.93         64.58         5.43 o
  22   6   0        730.01        612.20        24.71 o
   1   1   1       3621.82       3309.61        32.50 o
   2   1   1          2.55          7.31         1.50 o
   3   1   1       4226.78       4607.56        31.83 o
   4   1   1       5592.23       5725.45        36.77 o
   5   1   1      30480.20      29043.57        75.24 o
   6   1   1          2.36         15.02         2.19 o
   7   1   1      11524.32      11146.15        34.60 o
   8   1   1       1975.54       1947.83        14.58 o
   9   1   1      15108.76      14259.69        50.85 o
  10   1   1       8579.53       8721.23        32.95 o
  11   1   1      20002.52      19574.54        66.93 o
  12   1   1        727.28        742.51        12.90 o
  13   1   1       2804.06       2872.89        31.30 o
  14   1   1          3.70         14.41         2.65 o
  15   1   1        281.55        315.80         9.06 o
  16   1   1       1883.87       2059.95        22.99 o
  17   1   1      10956.17      11412.99        56.83 o
  18   1   1       1411.51       1566.25        20.77 o
  19   1   1      22424.50      22494.23       104.93 o
  20   1   1       7099.33       7518.61        56.22 o
  21   1   1       8445.92       8128.44        67.57 o
  22   1   1       1284.76       1398.11        27.37 o
  23   1   1       5720.75       5427.92        49.81 o
  24   1   1        105.66         91.84         8.14 o
  25   1   1       4271.37       4196.28        44.88 o
  26   1   1       1250.49       1215.34        29.10 o
  27   1   1       2137.99       2187.26        39.56 o
  28   1   1         44.27         44.25         8.46 o
  29   1   1        327.90        328.92        16.49 o
  30   1   1        395.40        406.35        11.30 o
  31   1   1       3473.27       3562.42        27.49 o
  32   1   1       4146.98       4254.52        29.65 o
  33   1   1         52.63         76.57         4.92 o
  34   1   1         12.41         26.00         3.95 o
  35   1   1       6355.96       6575.00        40.35 o
  36   1   1         53.99         62.56         5.19 o
  37   1   1       5987.02       6097.69        38.85 o
  38   1   1         36.72         63.08         5.31 o
  39   1   1       9421.79       9579.08        46.50 o
  40   1   1          0.45         15.00         3.47 o
  41   1   1        677.55        726.82        13.45 o
  42   1   1         14.50         20.41         3.61 o
  43   1   1         27.52         35.43         3.72 o
  44   1   1          2.36          9.02         3.05 o
  45   1   1        493.69        506.15        10.60 o
  46   1   1        240.33        229.00         7.47 o
  47   1   1       2382.02       2312.32        22.04 o
  48   1   1         14.41         28.00         4.08 o
  49   1   1       2043.12       2069.44        28.04 o
  50   1   1        293.10        308.35         8.75 o
   0   2   1      32575.21      31280.01       139.07 o
   1   2   1       3269.35       3263.75        30.88 o
   2   2   1      42435.91      41115.89       107.34 o
   3   2   1        132.58        144.42         4.87 o
   4   2   1      13304.75      12623.88        59.48 o
   5   2   1       2117.44       2298.08        16.32 o
   6   2   1       4151.90       4054.72        21.13 o
   7   2   1        107.90        126.90         5.20 o
   8   2   1        484.88        390.07         7.55 o
   9   2   1         11.64         28.81         4.05 o
  10   2   1       2720.08       2437.95        19.15 o
  11   2   1        700.37        656.70        10.26 o
  12   2   1      59433.17      60249.50       185.56 o
  13   2   1        462.44        617.90        12.80 o
  14   2   1      43484.66      44009.17       312.60 o
  15   2   1        405.50        393.94        15.82 o
  16   2   1      19326.27      18362.86       154.40 o
  17   2   1        354.66        493.11        14.85 o
  18   2   1      14623.91      14515.37        76.58 o
  19   2   1       1272.51       1410.81        22.69 o
  20   2   1       4516.93       4573.41        47.47 o
  21   2   1        831.62        893.44        21.58 o
  22   2   1       1006.45       1102.19        24.19 o
  23   2   1        170.78        212.34        11.45 o
  24   2   1       9908.62      10248.12        85.67 o
  25   2   1        346.03        369.56        15.70 o
  26   2   1       7853.50       7834.50        70.33 o
  27   2   1         22.52         53.96         4.66 o
  28   2   1      18159.97      18075.35        63.27 o
  29   2   1        584.91        625.30        11.72 o
  30   2   1      19015.41      19428.62        88.47 o
  31   2   1         37.89         61.51         4.79 o
  32   2   1       8154.80       8191.93        43.00 o
  33   2   1        368.76        344.48         8.78 o
  34   2   1       2521.59       2638.92        23.62 o
  35   2   1         69.69         80.35         5.02 o
  36   2   1        422.41        412.87         9.27 o
  37   2   1        417.42        400.43         9.30 o
  38   2   1       3331.16       3262.28        29.49 o
  39   2   1        355.87        347.15         9.95 o
  40   2   1       5368.55       5504.93        49.14 o
  41   2   1        403.36        408.41        11.19 o
  42   2   1      11009.35      11000.20        78.27 o
  43   2   1        434.80        446.06        10.76 o
  44   2   1       7708.69       7825.98        61.06 o
  45   2   1         34.60         55.23         4.55 o
  46   2   1       6524.45       6569.24        39.15 o
  47   2   1        238.12        228.45         8.28 o
  48   2   1        312.02        288.85         9.35 o
   1   3   1       4383.50       4756.24        50.00 o
   2   3   1        119.83        154.90         9.76 o
   3   3   1       1978.19       1784.69        30.73 o
   4   3   1       1046.19       1092.55        24.26 o
   5   3   1      11360.02      10929.79        73.09 o
   6   3   1       1614.43       1953.80        26.49 o
   7   3   1      26228.70      26618.05        86.96 o
   8   3   1       1709.31       1800.24        24.85 o
   9   3   1      24293.07      24582.21       210.11 o
  10   3   1        369.75        521.00        13.82 o
  11   3   1       5035.64       4918.92        48.00 o
  12   3   1       2655.60       2918.02        34.72 o
  13   3   1        166.10        112.39         7.39 o
  14   3   1        642.68        708.97        19.78 o
  15   3   1         36.59         44.51         6.70 o
  16   3   1          2.95          8.47         5.38 o
  17   3   1       2690.55       2695.21        46.04 o
  18   3   1        395.10        464.49        17.24 o
  19   3   1      11722.80      11851.09        85.66 o
  20   3   1          7.44         24.49         6.24 o
  21   3   1       6671.90       6531.43        64.00 o
  22   3   1       1789.90       1849.42        22.53 o
  23   3   1      14309.95      13931.01        86.69 o
  24   3   1        307.72        300.70         9.94 o
  25   3   1       6775.34       6762.58        41.03 o
  26   3   1        993.97       1174.68        17.71 o
  27   3   1       1226.38       1310.78        20.47 o
  28   3   1        186.40        176.66         8.19 o
  29   3   1         19.63         17.05         4.55 o
  30   3   1        123.92         95.11         6.36 o
  31   3   1        908.76        913.04        17.10 o
  32   3   1        554.03        505.99        12.87 o
  33   3   1       2590.25       2727.44        29.96 o
  34   3   1          2.14         22.01         4.70 o
  35   3   1       8204.73       8489.62        48.36 o
  36   3   1         25.80         35.07         4.82 o
  37   3   1       4810.76       5037.19        41.99 o
  38   3   1        169.16        169.46         8.11 o
  39   3   1       7423.97       7275.01        52.36 o
  40   3   1         18.77         28.53         3.85 o
  41   3   1       2180.76       2230.21        21.00 o
  42   3   1        745.12        684.07        10.60 o
  43   3   1        537.07        517.07         9.75 o
  44   3   1          0.26          6.44         2.47 o
  45   3   1       2018.72       2020.79        30.32 o
   0   4   1        182.46        190.02        25.56 o
   1   4   1        287.64        263.63        11.02 o
   2   4   1          4.51         26.53         5.23 o
   3   4   1        351.06        329.07        10.86 o
   4   4   1         84.67        105.98         6.23 o
   5   4   1         37.96         31.02         4.16 o
   6   4   1        708.35        696.45        14.78 o
   7   4   1        209.64        224.32         8.38 o
   8   4   1         61.14        106.82         6.18 o
   9   4   1        484.35        540.16        12.73 o
  10   4   1        876.36        882.80        16.90 o
  11   4   1        419.74        435.73        12.79 o
  12   4   1       3689.13       3847.26        36.53 o
  13   4   1        587.93        582.52        15.58 o
  14   4   1          2.43         22.99         7.46 o
  15   4   1        711.46        710.67        21.07 o
  16   4   1        643.66        670.29        18.81 o
  17   4   1        772.28        745.48        20.94 o
  18   4   1        384.41        367.63        18.35 o
  19   4   1        938.70        888.68        21.20 o
  20   4   1        285.67        284.35        11.81 o
  21   4   1        406.14        443.14        14.31 o
  22   4   1         63.36         84.32         7.19 o
  23   4   1        503.09        513.85        15.37 o
  24   4   1       1947.84       1837.80        24.84 o
  25   4   1        368.55        388.61        11.74 o
  26   4   1        277.08        271.74        11.35 o
  27   4   1        851.45        867.21        17.09 o
  28   4   1        374.21        306.39        11.04 o
  29   4   1         82.90         92.20         7.21 o
  30   4   1          6.47         17.70         5.69 o
  31   4   1         79.07         97.58         6.61 o
  32   4   1        866.92        853.47        16.56 o
  33   4   1          3.72          7.74         3.70 o
  34   4   1       1496.85       1504.93        20.57 o
  35   4   1          4.24          0.37         3.15 o
  36   4   1         88.75         78.52         4.76 o
  37   4   1          2.58          2.86         2.48 o
  38   4   1         26.69         27.83         2.74 o
  39   4   1         50.14         45.58         2.98 o
  40   4   1          2.20          4.94         2.29 o
   1   5   1       1057.97       1137.36        19.37 o
   2   5   1         50.42         74.97         7.00 o
   3   5   1       9960.90      10320.87        57.11 o
   4   5   1       1185.05       1239.57        19.34 o
   5   5   1       1644.61       1732.43        23.45 o
   6   5   1        363.29        386.15        12.18 o
   7   5   1       1106.85       1112.53        19.84 o
   8   5   1        331.20        341.07        12.78 o
   9   5   1       1521.37       1585.07        26.06 o
  10   5   1        446.33        437.60        15.07 o
  11   5   1       2766.31       2831.23        36.23 o
  12   5   1          7.67         22.91         5.85 o
  13   5   1        185.03        192.23        10.72 o
  14   5   1          0.21          3.05         5.49 o
  15   5   1        118.80        110.58         9.15 o
  16   5   1         29.38         31.45         8.01 o
  17   5   1       1548.29       1563.65        38.36 o
  18   5   1         45.63         61.53         8.30 o
  19   5   1       1974.03       1962.60        39.88 o
  20   5   1          0.90         12.95         6.17 o
  21   5   1       2727.89       2714.84        36.94 o
  22   5   1          6.68          9.21         5.68 o
  23   5   1       1887.18       1825.61        26.88 o
  24   5   1        183.94        169.90         8.80 o
  25   5   1        257.88        252.31         9.27 o
  26   5   1         22.64         37.60         4.07 o
  27   5   1        969.46        961.46        13.94 o
  28   5   1          9.98         12.02         3.67 o
  29   5   1        163.52        161.19         6.51 o
  30   5   1        345.49        321.53         8.99 o
  31   5   1        741.15        668.14        12.01 o
  32   5   1        101.92        105.44         5.45 o
  33   5   1       6494.88       6059.95        76.02 o
   0   6   1      10161.87      10097.69       460.82 o
   1   6   1       3365.25       3301.34        94.90 o
   2   6   1       2062.92       2057.28        38.73 o
   3   6   1         53.62         70.71        10.81 o
   4   6   1       1185.44       1194.29        24.48 o
   5   6   1        416.21        391.63        14.61 o
   6   6   1       1179.89       1138.32        28.36 o
   7   6   1          0.12         11.50         5.56 o
   8   6   1        130.08        105.79         8.03 o
   9   6   1        257.57        259.12        13.56 o
  10   6   1       1716.84       1752.17        32.58 o
  11   6   1        111.65        132.82        13.13 o
  12   6   1       5220.28       4993.53        53.06 o
  13   6   1         64.97        104.18        13.13 o
  14   6   1       6194.40       6007.34       109.18 o
  15   6   1       1025.63       1006.97        19.60 o
  16   6   1       5360.81       5188.85        85.79 o
  17   6   1        410.15        389.61        11.75 o
  18   6   1       1347.77       1309.72        18.12 o
  19   6   1          1.15          6.40         2.94 o
  20   6   1        193.26        185.47         7.29 o
  21   6   1         92.79         78.36         4.88 o
  22   6   1          3.70          6.30         7.04 o
   0   0   2      80281.43      66847.27       178.18 o
   1   0   2       2190.87       2261.37        45.13 o
   2   0   2      31840.71      28546.50       238.06 o
   3   0   2        876.13        912.97        15.08 o
   4   0   2        167.03        114.78         4.25 o
   5   0   2       6045.15       6220.37        53.80 o
   6   0   2       3499.55       3213.63        20.00 o
   7   0   2      40688.66      39865.70       155.94 o
   8   0   2          3.67         18.16         2.55 o
   9   0   2        635.41        662.60        11.89 o
  10   0   2       5844.73       5272.72        41.85 o
  11   0   2       2975.20       2888.22        28.98 o
  12   0   2      25390.97      22921.05       145.99 o
  13   0   2          7.56         41.77         4.52 o
  14   0   2      28221.54      26146.16        72.57 o
  15   0   2      12788.16      12576.30        65.46 o
  16   0   2      19192.04      17448.51        98.78 o
  17   0   2        536.51        631.66        13.98 o
  18   0   2      14487.33      13603.15        72.16 o
  19   0   2         39.49        118.93         6.84 o
  20   0   2       6797.65       6829.37        63.39 o
  21   0   2        199.73        233.50        12.22 o
  22   0   2        553.59        684.59        20.19 o
  23   0   2          0.67          7.17         4.56 o
  24   0   2       5105.54       5116.65        92.15 o
  25   0   2          9.40         81.40        16.33 o
  26   0   2      18339.62      18536.00       232.99 o
  27   0   2       3109.32       3308.10        64.33 o
  28   0   2      21707.03      22228.62       169.62 o
  29   0   2         88.12        154.11        16.77 o
  30   0   2      14670.94      14777.85       146.65 o
  31   0   2       6733.25       6790.12        48.48 o
  32   0   2      14076.11      14296.85        81.29 o
  33   0   2       5863.08       5878.53        52.89 o
  34   0   2        375.55        383.93        14.37 o
  35   0   2        250.77        250.73        13.00 o
  36   0   2       2654.43       2704.63        37.16 o
  37   0   2       3919.22       4091.19        45.55 o
  38   0   2        809.24        825.46        20.76 o
  39   0   2        439.51        475.97        15.88 o
  40   0   2         76.56         90.01         7.81 o
  41   0   2        777.59        799.01        20.93 o
  42   0   2       4628.05       4715.56        51.42 o
  43   0   2       3188.58       3253.59        52.32 o
  44   0   2      10105.11      10091.41        72.59 o
  45   0   2        405.01        457.31        17.98 o
  46   0   2       5497.82       5394.57        55.94 o
  47   0   2        151.64        162.22         8.86 o
  48   0   2       1417.43       1329.95        21.36 o
  49   0   2        205.51        178.34         8.88 o
  50   0   2        537.86        566.41        19.22 o
   1   1   2        627.94        626.56         8.98 o
   2   1   2      59419.89      57757.93       103.51 o
   3   1   2      35952.81      34738.65       106.21 o
   4   1   2       2175.16       2360.69        23.90 o
   5   1   2      84290.41      80985.19       176.31 o
   6   1   2       1072.52       1307.79        11.89 o
   7   1   2      25626.56      24546.80        80.82 o
   8   1   2       3006.31       2951.53        18.37 o
   9   1   2      11631.26      10863.81        63.85 o
  10   1   2       1046.22       1002.42        13.65 o
  11   1   2      11450.26      10836.24        53.98 o
  12   1   2        856.18        887.39        13.42 o
  13   1   2       4464.29       4472.01        30.56 o
  14   1   2      10535.00      11268.77        49.50 o
  15   1   2         17.16         14.17         3.57 o
  16   1   2      10418.98      11134.15        58.83 o
  17   1   2       7291.60       7338.18        45.86 o
  18   1   2        599.14        680.27        17.23 o
  19   1   2      14224.86      14005.68        63.62 o
  20   1   2      10358.79      11191.91        74.69 o
  21   1   2      13970.91      13528.27        86.04 o
  22   1   2        292.67        471.33        16.71 o
  23   1   2      12617.62      12619.31        86.26 o
  24   1   2       1270.54       1464.78        24.78 o
  25   1   2      11611.64      11663.77        70.81 o
  26   1   2        251.08        211.40        10.39 o
  27   1   2       5852.80       5803.98        58.48 o
  28   1   2        142.34        143.52         9.14 o
  29   1   2         26.93         32.03         6.56 o
  30   1   2        398.33        413.30         9.13 o
  31   1   2       5294.29       5257.40        30.58 o
  32   1   2        375.64        425.05         8.97 o
  33   1   2       7246.11       7441.18        38.42 o
  34   1   2       8479.03       8566.12        42.66 o
  35   1   2       8652.50       8842.39        43.53 o
  36   1   2         12.33         34.77         4.28 o
  37   1   2       9852.02      10068.97        46.46 o
  38   1   2        337.31        361.53         9.67 o
  39   1   2       3849.46       4003.91        32.12 o
  40   1   2        526.86        546.42        11.99 o
  41   1   2        844.44        869.41        14.49 o
  42   1   2          8.93         10.23         3.21 o
  43   1   2        135.32        135.85         5.91 o
  44   1   2        151.43        133.71         5.58 o
  45   1   2        703.47        659.91        11.78 o
  46   1   2         42.66         50.86         3.86 o
  47   1   2       2504.54       2386.52        24.55 o
  48   1   2        271.21        294.69         9.19 o
  49   1   2       3631.52       3534.80        32.57 o
  50   1   2        980.29        863.68        21.17 o
   0   2   2        202.82        206.62         7.97 o
   1   2   2         25.32         35.89         3.00 o
   2   2   2         54.23         60.38         4.07 o
   3   2   2       6992.92       7315.26        71.24 o
   4   2   2          0.26          4.83         1.96 o
   5   2   2        303.58        314.90         7.86 o
   6   2   2       1968.73       2083.54        19.94 o
   7   2   2          0.96          6.53         2.37 o
   8   2   2         10.35         10.05         2.12 o
   9   2   2       2619.69       2752.93        20.86 o
  10   2   2        809.02        933.78        12.33 o
  11   2   2         85.61         81.20         4.58 o
  12   2   2         63.30        115.22         5.45 o
  13   2   2        770.17        809.07        13.74 o
  14   2   2        317.27        382.68         9.76 o
  15   2   2        754.58        910.44        15.15 o
  16   2   2         10.38         18.57         3.51 o
  17   2   2       1239.33       1259.70        19.96 o
  18   2   2         23.47         38.20        11.34 o
  19   2   2       2927.11       3385.20        34.40 o
  20   2   2         46.10         54.32         5.27 o
  21   2   2       3508.96       3859.11        41.14 o
  22   2   2        172.20        168.02         8.57 o
  23   2   2         51.17         30.40         4.92 o
  24   2   2        962.14       1049.67        23.56 o
  25   2   2        215.60        208.98        11.02 o
  26   2   2         73.40        100.79         6.06 o
  27   2   2       1053.42       1117.21        14.90 o
  28   2   2        282.54        282.40         8.02 o
  29   2   2        441.98        466.15         9.79 o
  30   2   2         61.67         91.89         5.15 o
  31   2   2        284.61        247.54         8.27 o
  32   2   2         13.74         30.23         4.14 o
  33   2   2        684.96        670.25        13.44 o
  34   2   2        156.37        173.18         7.37 o
  35   2   2          3.78          3.65         3.78 o
  36   2   2         20.70         24.79         3.81 o
  37   2   2         54.35         48.88         4.38 o
  38   2   2          4.63          9.31         3.59 o
  39   2   2       1056.11       1047.33        17.43 o
  40   2   2         78.39         61.17         5.22 o
  41   2   2         19.49         23.56         3.81 o
  42   2   2        130.62        118.11         5.76 o
  43   2   2          1.98          8.23         3.15 o
  44   2   2         57.95         59.43         4.58 o
  45   2   2          1.48          5.54         3.01 o
  46   2   2        262.05        254.48         6.93 o
  47   2   2          5.76         12.52         2.80 o
  48   2   2         19.86         24.13         5.28 o
   1   3   2       1633.69       1756.93        26.59 o
   2   3   2       1470.50       1533.32        23.10 o
   3   3   2       5331.87       5340.44        42.87 o
   4   3   2       2717.41       2925.93        31.21 o
   5   3   2       6609.14       6267.27        45.98 o
   6   3   2        231.46        252.31         9.78 o
   7   3   2      10014.64       9845.28        63.33 o
   8   3   2        148.81        113.57         6.89 o
   9   3   2       3939.94       3952.36        43.16 o
  10   3   2       2449.21       2578.51        35.38 o
  11   3   2        750.47        632.28        17.99 o
  12   3   2          8.80         22.74         4.79 o
  13   3   2        515.70        496.61        16.48 o
  14   3   2        706.51        825.30        21.34 o
  15   3   2        170.18        145.86         9.62 o
  16   3   2        340.55        353.83        14.58 o
  17   3   2       2494.25       2440.68        37.44 o
  18   3   2       2104.62       2102.43        35.09 o
  19   3   2       3256.31       3208.58        43.49 o
  20   3   2         39.40         45.16         5.61 o
  21   3   2       4182.64       4128.29        34.44 o
  22   3   2       1275.50       1315.05        18.26 o
  23   3   2       4407.36       4442.44        33.52 o
  24   3   2        309.75        368.15        10.82 o
  25   3   2       2655.76       2890.79        29.22 o
  26   3   2         48.37         40.54         5.79 o
  27   3   2        135.83        178.58         8.92 o
  28   3   2        267.74        185.71         9.10 o
  29   3   2         10.49         12.67         4.29 o
  30   3   2        406.29        369.73        11.83 o
  31   3   2         63.56         87.80         6.17 o
  32   3   2        745.79        747.43        15.48 o
  33   3   2       2908.58       3023.07        28.69 o
  34   3   2        286.32        295.17         9.70 o
  35   3   2       5041.60       5185.99        46.36 o
  36   3   2        266.08        268.58         9.28 o
  37   3   2       2849.41       2971.45        27.94 o
  38   3   2        341.09        308.38         8.59 o
  39   3   2       1752.56       1687.55        19.00 o
  40   3   2        137.96        153.81         6.04 o
  41   3   2        197.37        160.88         6.62 o
  42   3   2         13.35         15.90         3.09 o
  43   3   2        256.38        260.25         6.85 o
  44   3   2        589.06        595.39        11.66 o
  45   3   2        377.57        360.87        10.04 o
   0   4   2      13997.08      13822.67        80.19 o
   1   4   2       1799.72       1868.71        22.77 o
   2   4   2      13722.23      13733.70        66.36 o
   3   4   2       2542.13       2657.81        25.01 o
   4   4   2      10848.51      11076.33        66.56 o
   5   4   2         11.57         24.25         4.54 o
   6   4   2       1825.84       1836.10        21.67 o
   7   4   2          0.88         22.09         4.31 o
   8   4   2        330.46        339.03        10.71 o
   9   4   2        575.49        615.56        14.93 o
  10   4   2       6237.87       6048.70        56.02 o
  11   4   2        104.93        122.81         8.21 o
  12   4   2      10802.16      10912.01        63.97 o
  13   4   2       5892.29       6125.56        50.89 o
  14   4   2      17821.79      18061.22       125.07 o
  15   4   2        617.28        643.99        17.45 o
  16   4   2      17474.87      17814.57       100.66 o
  17   4   2         50.25         69.89         7.40 o
  18   4   2       6224.11       6355.32        51.99 o
  19   4   2        903.97        856.20        19.50 o
  20   4   2       1420.28       1442.40        25.26 o
  21   4   2          5.73         24.04         6.11 o
  22   4   2         43.07         59.27         7.15 o
  23   4   2        290.28        303.71        11.46 o
  24   4   2       3082.04       3158.45        34.89 o
  25   4   2        565.79        628.26        15.08 o
  26   4   2      13361.39      13974.97        64.96 o
  27   4   2       4109.85       4027.27        34.38 o
  28   4   2      12560.47      12680.68        59.73 o
  29   4   2       3586.89       3699.75        33.71 o
  30   4   2       7831.64       7762.02        71.38 o
  31   4   2        586.57        568.58        13.00 o
  32   4   2       2664.63       2704.67        26.51 o
  33   4   2         65.37         44.32         4.67 o
  34   4   2        846.39        899.50        15.50 o
  35   4   2         36.14         35.37         4.07 o
  36   4   2         26.15         26.97         3.19 o
  37   4   2         41.28         38.29         3.28 o
  38   4   2       1154.56       1126.56        13.25 o
  39   4   2        542.31        513.26         8.65 o
  40   4   2       2185.54       1970.04        34.10 o
   1   5   2        159.36        154.12         7.68 o
   2   5   2         24.80         22.61         5.37 o
   3   5   2       3067.26       3240.37        31.37 o
   4   5   2       1907.01       1952.62        25.93 o
   5   5   2       9212.82       9508.25        58.15 o
   6   5   2        814.96        856.87        19.52 o
   7   5   2       6890.42       7073.34        63.99 o
   8   5   2         14.15         33.08         7.32 o
   9   5   2       1108.60       1165.16        22.14 o
  10   5   2       1155.77       1181.10        23.67 o
  11   5   2       1350.04       1410.46        23.97 o
  12   5   2        106.04        132.69         8.97 o
  13   5   2       1460.35       1468.88        25.79 o
  14   5   2       1057.36       1055.31        23.24 o
  15   5   2          0.27         20.88         5.56 o
  16   5   2        859.07        870.05        20.50 o
  17   5   2        837.41        795.87        21.29 o
  18   5   2         44.85         38.31         7.34 o
  19   5   2       2482.10       2494.45        35.92 o
  20   5   2       1850.89       1788.32        29.87 o
  21   5   2       3584.22       3701.38        42.47 o
  22   5   2        117.90        117.45         7.96 o
  23   5   2       3156.90       3147.68        34.89 o
  24   5   2         40.79         73.09         5.33 o
  25   5   2       3919.68       3766.45        36.61 o
  26   5   2         34.80         32.71         5.11 o
  27   5   2       2771.78       2621.19        32.07 o
  28   5   2         36.74         25.89         3.40 o
  29   5   2          3.14          8.99         2.97 o
  30   5   2        204.51        198.40         7.54 o
  31   5   2       1019.97       1049.91        15.78 o
  32   5   2         44.54         40.80         3.77 o
  33   5   2       1449.54       1396.58        23.91 o
   0   6   2       4518.99       4357.75        84.16 o
   1   6   2        111.96        137.10        14.31 o
   2   6   2       1261.35       1235.78        42.09 o
   3   6   2        448.91        398.82        16.11 o
   4   6   2        222.37        222.48        12.52 o
   5   6   2        228.34        210.17        11.95 o
   6   6   2         28.53         35.08         6.41 o
   7   6   2         13.41         12.61         5.37 o
   8   6   2         31.64         24.58         5.31 o
   9   6   2         56.91         41.24         6.31 o
  10   6   2        449.81        419.96        13.81 o
  11   6   2        154.38        135.24         8.44 o
  12   6   2        484.47        418.88        12.99 o
  13   6   2        544.83        451.05        15.63 o
  14   6   2          8.02          8.01         4.41 o
  15   6   2        256.83        236.83        10.30 o
  16   6   2         66.15         54.21         6.73 o
  17   6   2         31.33         18.10         4.43 o
  18   6   2        324.60        299.99        10.48 o
  19   6   2        197.70        164.97         8.22 o
  20   6   2        503.44        467.72        11.06 o
  21   6   2          3.57          6.21         3.18 o
  22   6   2        293.15        247.47        16.19 o
   1   1   3      16743.95      16926.99        65.33 o
   2   1   3        878.73        893.14        13.10 o
   3   1   3       6159.67       5575.08        27.86 o
   4   1   3      45452.80      45103.55       318.32 o
   5   1   3      16341.51      15873.64       125.35 o
   6   1   3       7502.77       7400.40        63.81 o
   7   1   3      75912.84      73578.27       229.77 o
   8   1   3          7.56         37.54         8.44 o
   9   1   3      19648.39      18896.79       124.20 o
  10   1   3         25.05         63.32         3.25 o
  11   1   3       3170.63       2850.83        20.77 o
  12   1   3       1610.35       1536.58        14.77 o
  13   1   3       6680.48       6878.25        34.79 o
  14   1   3        574.46        739.18        11.15 o
  15   1   3        759.39        770.94        11.63 o
  16   1   3       2635.27       2700.56        23.18 o
  17   1   3      11244.93      12069.50        69.08 o
  18   1   3       1060.27       1340.64        16.84 o
  19   1   3      12799.17      13313.35        60.05 o
  20   1   3       1884.09       1730.98        22.18 o
  21   1   3       9087.23       8585.78        59.18 o
  22   1   3       1141.63       1156.61        20.98 o
  23   1   3      10515.03      10188.97        79.43 o
  24   1   3        447.10        456.59        13.38 o
  25   1   3      10562.40      10553.20        81.96 o
  26   1   3       4119.88       4144.22        40.62 o
  27   1   3        676.65        666.78        18.48 o
  28   1   3        312.92        295.22        12.74 o
  29   1   3       2267.00       2302.59        21.56 o
  30   1   3         16.96         26.28         3.77 o
  31   1   3        308.55        278.08         7.90 o
  32   1   3       2966.69       3066.59        24.33 o
  33   1   3       6013.08       6079.70        37.73 o
  34   1   3        635.85        683.86        13.08 o
  35   1   3       3228.32       3267.60        27.87 o
  36   1   3       3798.24       3808.87        29.94 o
  37   1   3      13142.63      13479.65        57.75 o
  38   1   3       1607.46       1638.24        22.01 o
  39   1   3       1452.16       1562.18        20.99 o
  40   1   3        261.58        289.92         9.34 o
  41   1   3        648.77        677.92        12.74 o
  42   1   3         19.77         11.81         3.49 o
  43   1   3         22.42         29.04         4.11 o
  44   1   3         64.85         65.55         4.55 o
  45   1   3        446.27        453.63         9.56 o
  46   1   3        519.52        518.99        11.45 o
  47   1   3       2349.22       2276.44        23.94 o
  48   1   3        205.20        227.07         7.22 o
  49   1   3       5729.53       5495.93        41.07 o
   0   2   3      19183.37      17650.08        93.50 o
   1   2   3        826.39        645.86        12.31 o
   2   2   3      15088.02      14366.89        98.28 o
   3   2   3       4672.55       4535.99        33.16 o
   4   2   3      23728.06      24006.95        76.09 o
   5   2   3       5942.30       6540.59        52.44 o
   6   2   3       1794.45       1756.47        19.36 o
   7   2   3       1189.41       1286.52        16.65 o
   8   2   3        117.35        119.89         5.46 o
   9   2   3        615.53        635.97        11.81 o
  10   2   3      13805.52      13368.75        83.69 o
  11   2   3       4508.39       4455.11        33.98 o
  12   2   3       7926.08       7216.19        58.42 o
  13   2   3       2105.35       2122.12        24.55 o
  14   2   3      28497.87      27270.49        94.95 o
  15   2   3      12998.62      13240.91        68.76 o
  16   2   3      21929.96      21657.71       205.79 o
  17   2   3       2509.58       2391.15        27.94 o
  18   2   3       8871.74       8661.92        59.02 o
  19   2   3       2184.69       2257.37        28.21 o
  20   2   3       3405.94       3457.74        35.34 o
  21   2   3         63.15         60.49         5.58 o
  22   2   3        449.91        477.86        17.37 o
  23   2   3         81.17        114.04         9.52 o
  24   2   3       4845.52       4747.15        55.42 o
  25   2   3       2580.43       2543.29        26.56 o
  26   2   3      12004.82      11713.93        49.02 o
  27   2   3       7612.41       7597.33        38.77 o
  28   2   3       4484.80       4254.33        28.58 o
  29   2   3       4386.86       4625.60        30.20 o
  30   2   3       5631.45       5660.85        35.60 o
  31   2   3          7.28         39.55         7.93 o
  32   2   3      10011.45      10518.46        50.65 o
  33   2   3        172.07        189.94         7.66 o
  34   2   3       7567.22       7517.00        44.27 o
  35   2   3         44.22         58.47         4.67 o
  36   2   3        102.62        122.19         5.90 o
  37   2   3        216.90        179.67         6.72 o
  38   2   3       1694.47       1772.79        20.92 o
  39   2   3        269.13        276.08         8.52 o
  40   2   3       7741.39       7503.86        47.40 o
  41   2   3        880.83        825.65        14.18 o
  42   2   3       3846.73       3914.24        32.54 o
  43   2   3       2175.33       2173.04        21.89 o
  44   2   3       6637.52       6720.93        39.78 o
  45   2   3       1137.88       1123.21        13.52 o
  46   2   3       2710.79       2701.76        22.10 o
  47   2   3        159.37        165.81         8.23 o
   1   3   3        141.58        221.80        10.61 o
   2   3   3        889.93        926.92        20.53 o
   3   3   3       2227.96       1961.13        26.51 o
   4   3   3       2770.28       3033.85        32.94 o
   5   3   3       3553.69       3261.67        31.24 o
   6   3   3        170.28        300.91         9.40 o
   7   3   3      16239.26      16563.58        93.44 o
   8   3   3       2272.57       2169.11        37.74 o
   9   3   3      18391.01      18639.65        93.01 o
  10   3   3       1350.96       1451.57        24.41 o
  11   3   3       4388.62       4350.77        42.51 o
  12   3   3       2446.59       2436.54        32.29 o
  13   3   3       1616.44       1634.57        26.84 o
  14   3   3        172.08        173.18        14.28 o
  15   3   3         72.61         87.50         8.05 o
  16   3   3        122.84        122.74         9.29 o
  17   3   3       3880.31       3853.96        48.07 o
  18   3   3        686.01        668.07        20.57 o
  19   3   3       4336.91       4314.47        38.80 o
  20   3   3        920.91        988.68        18.23 o
  21   3   3      12368.03      12330.23        67.76 o
  22   3   3       4745.85       4779.69        36.66 o
  23   3   3       5968.69       6105.21        42.23 o
  24   3   3         23.17         35.56         4.62 o
  25   3   3       4720.36       4746.16        43.89 o
  26   3   3         68.66         84.56         6.73 o
  27   3   3        186.07        237.29        10.18 o
  28   3   3          7.58         18.01         4.94 o
  29   3   3        160.84        207.93         9.60 o
  30   3   3       1277.10       1165.65        20.99 o
  31   3   3         15.72         39.05         5.07 o
  32   3   3        447.39        450.33        12.64 o
  33   3   3       2944.66       3121.85        31.43 o
  34   3   3        690.63        707.20        15.71 o
  35   3   3       3258.21       3464.74        31.21 o
  36   3   3        570.55        504.12        11.38 o
  37   3   3       5801.97       5709.06        37.91 o
  38   3   3        843.06        858.47        14.40 o
  39   3   3       4046.88       4239.34        39.80 o
  40   3   3        225.21        226.45         7.70 o
  41   3   3       1789.38       1754.11        22.19 o
  42   3   3        311.96        259.87         7.52 o
  43   3   3         50.88         43.57         3.48 o
  44   3   3          0.50         13.51         3.75 o
   0   4   3        227.12        253.24        12.44 o
   1   4   3        319.08        328.12         9.87 o
   2   4   3        236.19        246.29         8.78 o
   3   4   3        379.50        346.97         9.86 o
   4   4   3         55.17         57.01         4.66 o
   5   4   3        382.15        432.42        10.19 o
   6   4   3        759.96        806.35        13.64 o
   7   4   3        576.38        615.69        12.01 o
   8   4   3       1478.83       1438.13        20.68 o
   9   4   3       3796.13       3996.01        33.29 o
  10   4   3       3291.81       3310.16        33.44 o
  11   4   3       1770.19       1797.73        26.44 o
  12   4   3        280.94        303.65        13.13 o
  13   4   3       1121.28       1121.61        21.02 o
  14   4   3       1827.62       1836.22        25.24 o
  15   4   3        377.20        357.13        12.99 o
  16   4   3         48.68         67.86         7.92 o
  17   4   3        228.03        235.09         9.58 o
  18   4   3        388.72        359.82        11.71 o
  19   4   3       1009.31       1046.61        20.47 o
  20   4   3       1116.91       1112.24        19.76 o
  21   4   3          0.84          8.24         4.44 o
  22   4   3        174.02        178.00         8.19 o
  23   4   3       1507.25       1572.41        22.19 o
  24   4   3        264.07        277.53        10.34 o
  25   4   3        595.71        587.38        13.73 o
  26   4   3        778.95        774.97        16.31 o
  27   4   3       1694.50       1691.61        22.13 o
  28   4   3         75.43         98.24         6.04 o
  29   4   3          3.95          4.51         3.65 o
  30   4   3        146.69        166.85         6.82 o
  31   4   3        196.48        185.83         7.31 o
  32   4   3        709.22        659.81        12.45 o
  33   4   3        259.91        247.22         7.94 o
  34   4   3          3.02          5.19         2.99 o
  35   4   3          2.75          2.88         3.04 o
  36   4   3        261.07        291.90         7.94 o
  37   4   3         72.41         70.15         4.21 o
  38   4   3         81.32         79.19         4.60 o
  39   4   3        176.65        195.92         7.35 o
   1   5   3        247.00        230.31         9.51 o
   2   5   3        856.25        861.80        16.55 o
   3   5   3         33.45         33.88         4.98 o
   4   5   3        196.20        203.44         9.42 o
   5   5   3       3723.93       3792.10        38.96 o
   6   5   3        625.80        627.86        16.68 o
   7   5   3       1330.65       1402.47        23.91 o
   8   5   3        925.05        989.74        22.93 o
   9   5   3       2752.59       2739.39        34.82 o
  10   5   3        531.74        485.77        16.58 o
  11   5   3       1193.30       1228.18        25.21 o
  12   5   3        122.59        132.41         9.26 o
  13   5   3         54.34         48.80         6.62 o
  14   5   3         27.15         34.83         5.53 o
  15   5   3        716.61        692.77        15.88 o
  16   5   3        491.07        467.44        13.75 o
  17   5   3        169.44        169.75         8.35 o
  18   5   3        922.40        878.21        16.82 o
  19   5   3        706.04        712.76        15.99 o
  20   5   3        248.38        252.26         9.10 o
  21   5   3       2158.49       2095.81        27.89 o
  22   5   3          3.71          6.91         4.16 o
  23   5   3       1759.96       1706.22        25.37 o
  24   5   3        713.78        715.68        15.45 o
  25   5   3       1340.52       1300.82        21.33 o
  26   5   3        217.30        190.12         7.79 o
  27   5   3          2.00          6.60         3.28 o
  28   5   3         17.37         20.87         3.08 o
  29   5   3         36.82         34.36         3.79 o
  30   5   3        133.86        132.70         6.11 o
  31   5   3       1168.87       1135.06        17.67 o
  32   5   3         95.12         94.27         6.64 o
   0   6   3       5304.35       5508.58        79.60 o
   1   6   3       2076.03       2100.83        40.06 o
   2   6   3       8678.13       8435.46        98.55 o
   3   6   3        170.00        257.83        16.44 o
   4   6   3       1693.31       1709.03        31.54 o
   5   6   3        145.14        145.51        10.20 o
   6   6   3         69.88         80.67         7.91 o
   7   6   3         79.91         80.86         8.03 o
   8   6   3        291.70        290.90        12.96 o
   9   6   3         61.12         76.48         7.56 o
  10   6   3        981.81        957.41        24.31 o
  11   6   3        103.48        150.12         9.25 o
  12   6   3       4537.88       4462.48        66.79 o
  13   6   3        400.73        465.69        18.46 o
  14   6   3       7071.65       6838.59        64.63 o
  15   6   3       1909.67       1830.86        32.87 o
  16   6   3       5125.21       4976.79        52.20 o
  17   6   3        676.30        662.15        16.16 o
  18   6   3       3611.91       3495.84        39.46 o
  19   6   3          2.91          9.96         3.64 o
  20   6   3        432.75        374.13         9.31 o
   0   0   4       1341.06       1830.42        47.61 o
   1   0   4      11331.66      10964.95       141.74 o
   3   0   4      38637.46      35973.68       493.78 o
   4   0   4       3733.16       3255.01        56.94 o
   5   0   4        787.09        713.20        22.84 o
   6   0   4       2603.48       2377.20        32.21 o
   7   0   4       1422.63       1522.55        19.74 o
   8   0   4       1354.55       1295.25        22.55 o
   9   0   4         34.08         32.05         4.29 o
  10   0   4      22771.82      22356.85       130.79 o
  11   0   4       1069.03       1009.24        15.81 o
  12   0   4      30784.18      30027.27       228.30 o
  13   0   4      24469.90      24669.39       228.95 o
  14   0   4      18647.82      17321.29       105.45 o
  15   0   4      35523.94      36676.21       229.78 o
  16   0   4       2244.67       1568.09        25.98 o
  17   0   4      18541.94      18752.38       122.16 o
  18   0   4      11118.54      10559.70        72.66 o
  19   0   4         95.31         64.85         6.98 o
  20   0   4      19164.32      20230.85       105.06 o
  21   0   4        227.14        306.81        13.75 o
  22   0   4        442.33        488.58        18.52 o
  23   0   4       2426.27       2706.68        40.63 o
  24   0   4       3264.03       3353.24        56.48 o
  25   0   4       3717.20       3802.32       100.53 o
  26   0   4       9320.75       9441.69       122.58 o
  27   0   4       4524.63       4739.76       145.77 o
  28   0   4      15927.15      15692.14       171.71 o
  29   0   4       7745.83       7936.03        78.73 o
  30   0   4      11290.70      11305.02        79.76 o
  31   0   4       4345.32       4427.22        53.34 o
  32   0   4      14944.00      14887.21        86.79 o
  33   0   4       1150.90       1213.53        25.16 o
  34   0   4         81.17        107.25         8.56 o
  35   0   4       1010.29       1012.31        23.21 o
  36   0   4       3897.92       3938.66        41.63 o
  37   0   4         80.34         94.11         7.89 o
  38   0   4       8273.00       8452.42        95.45 o
  39   0   4       2959.81       2985.49        37.51 o
  40   0   4        680.02        727.67        19.83 o
  41   0   4       2606.14       2626.36        39.98 o
  42   0   4       6782.93       6931.17        56.02 o
  43   0   4       5622.42       5618.94        48.14 o
  44   0   4      11716.56      11496.08        79.81 o
  45   0   4       2988.48       3071.37        37.20 o
  46   0   4       3737.57       3454.57        58.19 o
  47   0   4        865.09        961.56        28.14 o
  48   0   4        987.69        883.91        24.95 o
  49   0   4          0.97         13.29         4.78 o
   1   1   4       4044.92       3965.76        38.52 o
   2   1   4       4548.47       4691.06        26.37 o
   3   1   4       3507.94       3381.23        25.72 o
   4   1   4        808.53        696.98         9.85 o
   5   1   4      22505.83      21661.77       105.77 o
   6   1   4       1094.71        891.72        11.47 o
   7   1   4       4608.69       4115.72        29.30 o
   8   1   4       1568.36       1334.83        15.17 o
   9   1   4       8075.39       7227.76        41.36 o
  10   1   4       5158.47       5049.22        30.52 o
  11   1   4        466.31        368.24         8.11 o
  12   1   4       4391.52       4548.77        28.28 o
  13   1   4       9979.30      10319.36        66.29 o
  14   1   4         26.94         32.28         3.40 o
  15   1   4        882.34        853.24        12.04 o
  16   1   4        984.35       1005.81        13.29 o
  17   1   4        518.73        457.14         9.25 o
  18   1   4       1794.02       1755.34        19.97 o
  19   1   4       8391.12       8359.19        60.38 o
  20   1   4       1762.77       1547.07        20.73 o
  21   1   4      20011.19      20175.62       162.32 o
  22   1   4        752.80        640.87        14.00 o
  23   1   4       2278.43       2080.62        27.44 o
  24   1   4       1822.51       1714.95        25.52 o
  25   1   4       7317.58       7024.06        73.45 o
  26   1   4       2300.36       2418.38        39.72 o
  27   1   4       1398.76       1393.38        26.06 o
  28   1   4          1.41         14.77         3.27 o
  29   1   4         91.41         82.74         4.56 o
  30   1   4         23.19         25.83         3.52 o
  31   1   4        844.77        827.85        12.49 o
  32   1   4        201.59        191.73         7.13 o
  33   1   4       3695.93       3711.55        28.63 o
  34   1   4       3683.10       3614.71        28.30 o
  35   1   4       8456.99       8501.65        46.58 o
  36   1   4       1152.64       1110.08        17.01 o
  37   1   4       1581.18       1772.90        20.38 o
  38   1   4         62.88         68.87         5.24 o
  39   1   4       1176.10       1225.37        19.30 o
  40   1   4        730.79        763.22        15.07 o
  41   1   4          5.29         13.49         3.48 o
  42   1   4       1705.48       1687.16        19.53 o
  43   1   4       1472.34       1372.07        16.78 o
  44   1   4         35.85         35.58         4.06 o
  45   1   4         47.37         51.91         4.24 o
  46   1   4       1156.52       1178.70        16.04 o
  47   1   4         67.24         69.45         4.07 o
  48   1   4        937.05        891.28        13.55 o
  49   1   4       3000.23       2721.79        51.90 o
   0   2   4        337.65        357.97        14.55 o
   1   2   4         76.79        113.97         5.51 o
   2   2   4       5022.91       5563.96        41.86 o
   3   2   4       5140.78       5954.04        36.99 o
   4   2   4       2264.86       2389.66        25.47 o
   5   2   4         65.26         61.44         4.58 o
   6   2   4         69.68        112.98         5.60 o
   7   2   4       4237.56       4593.17        33.17 o
   8   2   4        440.36        544.91        11.53 o
   9   2   4        973.59        949.93        17.72 o
  10   2   4        595.00        618.10        14.54 o
  11   2   4        313.40        281.59        14.40 o
  12   2   4        998.84       1044.66        19.18 o
  13   2   4         31.82         26.06         3.52 o
  14   2   4         23.16         17.58         3.47 o
  15   2   4          2.81          2.96         3.44 o
  16   2   4       2552.93       2542.80        29.56 o
  17   2   4          0.68          3.71         3.14 o
  18   2   4         42.96         35.46         4.33 o
  19   2   4        408.47        421.20        12.87 o
  20   2   4        410.32        373.21        13.66 o
  21   2   4         79.69         80.41         6.98 o
  22   2   4        281.51        296.51        11.60 o
  23   2   4        169.26        190.61        10.74 o
  24   2   4          0.30          9.40         3.58 o
  25   2   4        493.41        477.61         9.46 o
  26   2   4       1291.38       1263.98        15.28 o
  27   2   4          8.78          8.65         3.19 o
  28   2   4       1938.46       1926.02        19.06 o
  29   2   4       3278.02       3240.86        28.24 o
  30   2   4        868.74        799.45        14.36 o
  31   2   4         11.45         29.52         4.19 o
  32   2   4         10.01         21.96         3.99 o
  33   2   4        336.94        293.31         8.64 o
  34   2   4          1.61          6.97         3.79 o
  35   2   4        737.74        707.66        13.48 o
  36   2   4         14.44         24.81         4.01 o
  37   2   4          1.66          5.43         3.45 o
  38   2   4        300.40        253.09         8.07 o
  39   2   4        326.64        271.02         7.79 o
  40   2   4        155.88        146.39         6.63 o
  41   2   4         21.95         21.31         3.56 o
  42   2   4         61.74         57.57         4.29 o
  43   2   4         25.27         20.06         3.36 o
  44   2   4        173.95        179.38         5.89 o
  45   2   4        401.74        347.27         7.62 o
  46   2   4        106.22        110.59         4.89 o
  47   2   4         37.72         40.56        13.34 o
   1   3   4         90.58         84.44         7.12 o
   2   3   4         53.48         39.44         5.36 o
   3   3   4       1054.27        939.00        21.55 o
   4   3   4        317.36        272.95        10.85 o
   5   3   4       8679.16       8922.44        59.22 o
   6   3   4       3499.93       3445.47        43.12 o
   7   3   4      12465.47      12362.42       101.66 o
   8   3   4       5414.33       5341.30        44.10 o
   9   3   4       9278.47       9143.10        62.98 o
  10   3   4       1905.84       1948.36        29.50 o
  11   3   4       4781.98       4593.20        45.63 o
  12   3   4         34.92         34.68         5.38 o
  13   3   4         33.07         51.08         6.47 o
  14   3   4        258.06        237.76        11.32 o
  15   3   4        118.17        133.10         8.78 o
  16   3   4        539.72        548.04        16.86 o
  17   3   4       2684.17       2715.37        26.81 o
  18   3   4       1651.06       1770.09        20.30 o
  19   3   4       5199.79       5280.18        35.26 o
  20   3   4         48.69         61.46         4.70 o
  21   3   4       7715.77       7691.53        43.45 o
  22   3   4       1744.87       1734.58        22.00 o
  23   3   4      12858.89      13081.31        57.84 o
  24   3   4       6109.49       6303.96        45.77 o
  25   3   4       1336.52       1388.62        21.87 o
  26   3   4        130.15        129.14         7.53 o
  27   3   4         17.64         20.04         4.63 o
  28   3   4        117.42        156.93         7.75 o
  29   3   4        254.47        309.02        10.10 o
  30   3   4         78.16         72.88         6.09 o
  31   3   4       2054.29       2080.79        25.72 o
  32   3   4        714.62        696.28        16.72 o
  33   3   4       2582.37       2651.82        31.90 o
  34   3   4       1091.82       1096.49        19.19 o
  35   3   4       3961.39       3826.31        34.46 o
  36   3   4        616.66        680.50        14.42 o
  37   3   4       2872.11       2983.37        28.42 o
  38   3   4        392.79        405.11        10.38 o
  39   3   4        955.42        992.99        15.84 o
  40   3   4        522.60        489.60        14.06 o
  41   3   4         38.95         44.69         3.94 o
  42   3   4         60.66         72.33         4.89 o
  43   3   4          0.82          4.40         2.55 o
   0   4   4      13218.63      12916.19        98.96 o
   1   4   4       3947.59       4053.07        35.22 o
   2   4   4      11130.10      11391.44        55.92 o
   3   4   4       3293.48       3395.92        36.67 o
   4   4   4       6039.25       5978.96        37.85 o
   5   4   4       1214.11       1238.44        17.65 o
   6   4   4        549.13        531.23        11.43 o
   7   4   4       1737.74       1751.21        20.91 o
   8   4   4       3726.55       3819.59        32.01 o
   9   4   4       1291.66       1374.97        20.33 o
  10   4   4       8112.83       8091.54        50.75 o
  11   4   4         20.23         41.58         6.39 o
  12   4   4       2507.81       2448.42        32.75 o
  13   4   4       1384.54       1404.80        29.10 o
  14   4   4       7106.33       7208.66        51.85 o
  15   4   4       5377.28       5476.90        45.47 o
  16   4   4       5102.74       5192.25        42.04 o
  17   4   4       1742.82       1741.51        24.66 o
  18   4   4       3106.46       3116.62        33.02 o
  19   4   4        538.61        569.17        14.66 o
  20   4   4       2603.58       2650.76        27.43 o
  21   4   4          5.39         21.48         4.34 o
  22   4   4         15.09         18.61         4.18 o
  23   4   4         18.54         31.83         4.35 o
  24   4   4        299.96        326.81         9.57 o
  25   4   4        321.89        327.26        10.28 o
  26   4   4       7077.00       7194.99        44.87 o
  27   4   4       1871.64       1910.74        21.91 o
  28   4   4       5755.00       5794.52        37.22 o
  29   4   4       1953.72       2014.03        21.47 o
  30   4   4       4957.20       5092.47        32.45 o
  31   4   4       1147.23       1112.19        13.81 o
  32   4   4       5485.16       5348.26        50.73 o
  33   4   4       1282.21       1214.19        14.54 o
  34   4   4       1367.62       1374.39        22.54 o
  35   4   4        425.52        430.28        11.65 o
  36   4   4         95.86        117.08         5.83 o
  37   4   4        182.14        170.39         8.35 o
  38   4   4       1385.69       1301.28        18.64 o
  39   4   4       1458.83       1425.08        48.61 o
   1   5   4         15.81         24.46         5.20 o
   2   5   4        439.21        454.81        14.73 o
   3   5   4       3047.45       3153.14        33.20 o
   4   5   4       1230.82       1268.33        25.86 o
   5   5   4       3716.73       3764.16        43.77 o
   6   5   4       1115.23       1269.04        69.67 o
   7   5   4       3598.98       3682.81        39.62 o
   8   5   4       3633.17       3647.59        36.52 o
   9   5   4       7453.50       7502.98        52.63 o
  10   5   4       3694.35       3697.52        39.06 o
  11   5   4         10.16         35.42         5.86 o
  12   5   4        757.01        793.03        18.16 o
  13   5   4       2522.86       2509.21        35.40 o
  14   5   4          1.61          8.10         4.20 o
  15   5   4        168.39        131.82         7.41 o
  16   5   4        513.32        466.73        14.35 o
  17   5   4       1053.47       1039.07        20.58 o
  18   5   4       2375.76       2329.13        29.83 o
  19   5   4       2802.36       2758.70        33.47 o
  20   5   4       1242.68       1219.96        22.91 o
  21   5   4       2983.21       3008.50        34.69 o
  22   5   4       1893.52       1895.40        26.86 o
  23   5   4       3073.22       3051.98        33.88 o
  24   5   4       1884.78       1885.90        24.10 o
  25   5   4       4879.34       4847.57        43.95 o
  26   5   4        232.20        228.69         7.66 o
  27   5   4         54.49         57.91         4.28 o
  28   5   4          7.97         12.98         2.89 o
  29   5   4         95.70        101.67         4.89 o
  30   5   4         67.70         46.60         4.17 o
  31   5   4        167.49        148.37         7.84 o
   0   6   4        104.37        119.78        10.28 o
   1   6   4          0.65          6.33         3.42 o
   2   6   4        532.73        499.28        11.18 o
   3   6   4          1.73         10.27         3.55 o
   4   6   4        232.52        215.85         8.19 o
   5   6   4        182.40        174.32         9.02 o
   6   6   4        457.23        393.96        12.80 o
   7   6   4         26.80         28.30         4.94 o
   8   6   4          2.19          9.05         3.55 o
   9   6   4         30.12         20.16         3.72 o
  10   6   4         14.84         17.00         3.67 o
  11   6   4         39.19         29.83         3.85 o
  12   6   4        249.92        226.63         8.18 o
  13   6   4        455.22        421.69        14.46 o
  14   6   4        265.16        229.82        12.41 o
  15   6   4        160.72        143.32         7.95 o
  16   6   4          1.65          9.67         3.68 o
  17   6   4         83.87         81.82         5.93 o
  18   6   4        163.19        157.07         8.88 o
  19   6   4        104.15         94.31         5.08 o
   1   1   5          2.91         12.37         3.03 o
   2   1   5        296.54        394.67         7.73 o
   3   1   5      14504.31      14544.43        66.65 o
   4   1   5        786.53        656.09        10.58 o
   5   1   5       5929.73       5765.34        39.76 o
   6   1   5      10867.53      10918.87        44.15 o
   7   1   5      13666.10      13124.26        46.83 o
   8   1   5       1145.65        910.89        12.74 o
   9   1   5       7316.09       6823.87        47.72 o
  10   1   5       1345.61       1189.94        14.80 o
  11   1   5        182.29         94.33         4.86 o
  12   1   5       2754.24       2541.81        27.70 o
  13   1   5       2730.56       2824.54        27.51 o
  14   1   5         47.04         61.40         4.74 o
  15   1   5          8.59          7.00         2.83 o
  16   1   5        297.41        376.07        10.89 o
  17   1   5       1678.05       1591.14        21.16 o
  18   1   5       2532.69       2498.58        26.98 o
  19   1   5       5071.40       4924.93        39.15 o
  20   1   5       1312.46       1176.40        22.80 o
  21   1   5       8274.40       7956.74        59.58 o
  22   1   5       7317.94       7340.84        97.79 o
  23   1   5       2463.23       2301.48        32.62 o
  24   1   5       3676.64       3661.61        46.46 o
  25   1   5       3620.35       3656.94        54.38 o
  26   1   5        222.43        220.06         8.09 o
  27   1   5        474.49        432.13         9.40 o
  28   1   5        181.32        204.98         7.60 o
  29   1   5        279.33        283.70         8.00 o
  30   1   5        992.51        984.38        14.89 o
  31   1   5         77.86         94.16         5.42 o
  32   1   5          8.65         32.56         3.99 o
  33   1   5       5163.09       5046.01        33.30 o
  34   1   5       1827.44       1949.42        20.61 o
  35   1   5       2892.42       2780.31        25.35 o
  36   1   5       2281.63       2283.61        22.73 o
  37   1   5       7288.48       7391.58        43.75 o
  38   1   5       1578.75       1548.39        21.63 o
  39   1   5       1236.72       1314.17        19.39 o
  40   1   5         10.77         12.34         4.02 o
  41   1   5         12.93         23.66         3.74 o
  42   1   5         27.10         25.15         3.73 o
  43   1   5        561.81        537.24        11.80 o
  44   1   5        363.21        343.70         8.55 o
  45   1   5         31.68         23.57         3.14 o
  46   1   5         12.50         20.17         3.10 o
  47   1   5         24.09         34.24         3.39 o
  48   1   5       1006.04        899.35        30.71 o
   0   2   5       8895.12       8020.44        71.83 o
   1   2   5       8929.48       8339.17        51.77 o
   2   2   5       5429.77       4840.89        39.48 o
   3   2   5      12192.35      12507.37        84.64 o
   4   2   5      14765.41      15033.41        88.93 o
   5   2   5      12176.93      12548.27        92.81 o
   6   2   5      11482.41      12264.00        69.90 o
   7   2   5       1089.03       1197.25        20.17 o
   8   2   5        770.76        869.47        17.49 o
   9   2   5      13125.09      14050.30       138.97 o
  10   2   5      21838.39      22213.50       106.76 o
  11   2   5       6663.35       6604.23        52.77 o
  12   2   5      16040.68      15946.71        98.99 o
  13   2   5       5666.25       5360.09        42.11 o
  14   2   5      13951.26      13750.98       113.33 o
  15   2   5       5087.45       4982.84        42.45 o
  16   2   5      12369.11      12380.65        74.41 o
  17   2   5      10322.93      10227.39        64.31 o
  18   2   5       8299.35       8324.56        56.88 o
  19   2   5        156.07        146.30         9.26 o
  20   2   5       1751.24       1699.85        29.50 o
  21   2   5       1029.53       1091.06        23.94 o
  22   2   5         79.86         75.42         4.97 o
  23   2   5         66.30         70.14         4.47 o
  24   2   5       3307.10       3379.12        26.21 o
  25   2   5       3723.80       3778.94        27.13 o
  26   2   5      10532.08      10612.17        45.65 o
  27   2   5       9347.76       9600.13        44.88 o
  28   2   5       7788.81       7797.28        43.38 o
  29   2   5       5016.93       5263.94        37.36 o
  30   2   5       4515.78       4733.41        33.90 o
  31   2   5       3442.20       3569.29        29.40 o
  32   2   5       3893.79       4165.02        31.64 o
  33   2   5       2375.75       2422.82        25.52 o
  34   2   5       1776.65       1840.85        21.35 o
  35   2   5       1434.50       1362.91        18.73 o
  36   2   5         60.22         61.01         4.86 o
  37   2   5       1027.49       1029.32        18.33 o
  38   2   5          4.11         17.95         3.57 o
  39   2   5       2419.19       2333.42        22.32 o
  40   2   5       3851.68       3748.43        36.34 o
  41   2   5       4719.05       4637.82        47.80 o
  42   2   5       6020.10       6099.99        57.73 o
  43   2   5       1909.35       1943.85        17.69 o
  44   2   5       6260.06       6252.02        53.43 o
  45   2   5       1278.84       1228.91        25.29 o
  46   2   5       1590.61       1444.44        30.13 o
   1   3   5        494.71        544.08        17.28 o
   2   3   5       2885.15       2844.45        38.70 o
   3   3   5       4256.97       4255.25        54.06 o
   4   3   5        793.12        745.77        20.68 o
   5   3   5       3325.02       3260.05        52.55 o
   6   3   5      10283.93      10030.26        93.61 o
   7   3   5       3451.65       3226.04        42.85 o
   8   3   5       5367.29       5256.17        54.87 o
   9   3   5       5580.15       5545.08        50.77 o
  10   3   5      12298.08      12347.13        70.87 o
  11   3   5      10293.79      10341.54        71.02 o
  12   3   5        201.46        232.05        11.53 o
  13   3   5       1250.01       1192.81        24.88 o
  14   3   5         21.16         26.30         4.37 o
  15   3   5        248.38        250.40         7.50 o
  16   3   5        872.87        886.56        13.14 o
  17   3   5       1365.25       1346.13        16.24 o
  18   3   5        177.85        170.41         6.73 o
  19   3   5       5584.57       5540.98        34.09 o
  20   3   5       7992.42       8205.83        43.66 o
  21   3   5      14716.04      15037.73        61.33 o
  22   3   5       9472.89       9589.03        53.53 o
  23   3   5       1447.00       1460.10        21.29 o
  24   3   5       8057.56       8227.67        48.02 o
  25   3   5         49.60         75.42         5.67 o
  26   3   5        761.19        762.29        14.95 o
  27   3   5        505.29        540.82        12.65 o
  28   3   5        236.29        238.84         8.70 o
  29   3   5        715.72        664.77        14.23 o
  30   3   5        100.38        100.45         5.98 o
  31   3   5         50.40         56.83         5.14 o
  32   3   5        519.67        588.40        13.43 o
  33   3   5       1294.56       1377.42        19.62 o
  34   3   5       3687.48       3601.90        30.47 o
  35   3   5       1923.66       1959.62        22.28 o
  36   3   5       3145.38       3142.71        28.29 o
  37   3   5       6503.72       6362.01        41.60 o
  38   3   5        982.82       1086.27        16.56 o
  39   3   5       1518.58       1606.80        19.84 o
  40   3   5       1466.81       1488.54        23.21 o
  41   3   5        490.05        502.93        10.31 o
  42   3   5          3.74          8.91         2.81 o
  43   3   5        189.18        167.76         9.94 o
   0   4   5          4.76         19.50         5.95 o
   1   4   5         19.82         24.65         3.96 o
   2   4   5        427.63        468.22        12.77 o
   3   4   5        565.42        615.02        13.94 o
   4   4   5        707.03        710.49        14.25 o
   5   4   5        618.93        650.21        13.62 o
   6   4   5         45.19         68.98         5.68 o
   7   4   5        150.00        163.04         8.03 o
   8   4   5        203.52        179.22         8.96 o
   9   4   5        322.97        329.82        12.03 o
  10   4   5       1820.63       1880.26        27.52 o
  11   4   5         25.22         25.01         5.56 o
  12   4   5         29.54         30.99         5.30 o
  13   4   5        102.92        102.24         7.45 o
  14   4   5       1322.72       1337.00        21.51 o
  15   4   5        843.54        854.15        16.48 o
  16   4   5        151.12        150.93         8.12 o
  17   4   5       2436.80       2442.02        29.07 o
  18   4   5        162.23        167.65         8.40 o
  19   4   5        485.85        510.14        13.64 o
  20   4   5        618.63        611.67        14.95 o
  21   4   5       1150.34       1180.76        20.31 o
  22   4   5         35.70         30.99         4.92 o
  23   4   5          1.54          3.98         4.05 o
  24   4   5        391.16        389.67        11.10 o
  25   4   5          8.16         10.06         3.85 o
  26   4   5        794.40        802.57        15.04 o
  27   4   5          0.32          3.82         3.54 o
  28   4   5        224.29        203.58         7.75 o
  29   4   5         27.50         25.91         3.47 o
  30   4   5         77.62         90.28         4.89 o
  31   4   5          0.69          4.85         3.26 o
  32   4   5        137.40        140.21         6.78 o
  33   4   5        113.92         92.61         5.43 o
  34   4   5        336.28        339.16         9.59 o
  35   4   5         38.56         34.71         4.46 o
  36   4   5        308.76        303.45         9.53 o
  37   4   5        162.57        154.10         7.03 o
  38   4   5         20.05         21.75         7.65 o
   1   5   5        775.69        746.58        16.60 o
   2   5   5         30.91         30.63         5.43 o
   3   5   5        423.42        490.54        15.54 o
   4   5   5        591.78        740.53        80.69 o
   5   5   5       1055.13       1121.25        20.26 o
   6   5   5        374.46        583.66        72.98 o
   7   5   5       2438.55       2424.70        33.61 o
   8   5   5        272.51        545.90       127.74 o
   9   5   5       3633.03       3549.21        56.59 o
  10   5   5        607.52        621.99        18.13 o
  11   5   5        427.38        415.95        14.88 o
  12   5   5       1041.72        950.17        18.48 o
  13   5   5          3.40         10.78         5.05 o
  14   5   5        365.17        344.98        13.12 o
  15   5   5         94.77         90.55         6.92 o
  16   5   5        241.21        247.05        10.48 o
  17   5   5         36.21         46.59         5.78 o
  18   5   5       1839.99       1804.08        25.78 o
  19   5   5       1511.04       1498.07        20.01 o
  20   5   5       1879.41       1830.00        21.49 o
  21   5   5       3295.27       3309.68        30.14 o
  22   5   5        567.06        564.23        12.43 o
  23   5   5       1643.78       1656.94        20.10 o
  24   5   5         26.40         21.84         3.48 o
  25   5   5        218.33        203.27         7.43 o
  26   5   5        131.13        122.81         4.98 o
  27   5   5         14.59         16.41         2.60 o
  28   5   5        135.87        115.27         4.84 o
  29   5   5          2.14          8.00         2.90 o
  30   5   5         41.17         35.73         7.71 o
   0   6   5       1938.51       2113.57        46.55 o
   1   6   5       2195.61       2235.02        33.80 o
   2   6   5       3145.52       2988.78        64.97 o
   3   6   5       1409.12       1332.24        28.46 o
   4   6   5        866.02        867.24        17.79 o
   5   6   5        453.60        420.79         9.48 o
   6   6   5        174.90        163.73         6.66 o
   7   6   5         87.52         69.90         4.79 o
   8   6   5          3.69         12.84         4.36 o
   9   6   5        298.97        305.30         8.51 o
  10   6   5       1368.62       1322.40        15.35 o
  11   6   5       1321.29       1286.16        16.91 o
  12   6   5       2667.34       2417.49        46.88 o
  13   6   5       1536.58       1459.48        33.27 o
  14   6   5       2036.89       1959.46        24.51 o
  15   6   5        589.36        563.26        15.83 o
  16   6   5        836.51        831.58        17.15 o
   0   0   6       9820.46       8955.85        84.31 o
   1   0   6      21352.61      20796.29       133.38 o
   2   0   6      11962.08      11674.46        98.07 o
   3   0   6       2718.27       2390.09        35.76 o
   4   0   6       9985.28       9483.56        91.87 o
   5   0   6      20631.58      20924.96       236.69 o
   6   0   6          2.65          8.98         3.94 o
   7   0   6       2271.86       2624.52        45.38 o
   8   0   6       1424.40       1617.83        25.60 o
   9   0   6          5.75          9.69         5.14 o
  10   0   6       3482.75       3487.42        37.49 o
  11   0   6      10139.55       9309.41        77.02 o
  12   0   6      16256.33      16039.30       159.87 o
  13   0   6      20166.23      20133.52       145.71 o
  14   0   6      12743.58      12497.28       108.22 o
  15   0   6       9521.21       9370.70       102.95 o
  16   0   6      12593.24      12642.74       121.54 o
  17   0   6      15548.71      15606.64       137.40 o
  18   0   6      11934.26      11913.61       224.79 o
  19   0   6       3700.62       3607.66        67.84 o
  20   0   6       5740.81       6069.79       145.18 o
  21   0   6        158.82        269.32        19.91 o
  22   0   6       1586.49       1703.48        48.34 o
  23   0   6       2131.21       2187.78        60.33 o
  24   0   6      11033.65      11273.27       226.44 o
  25   0   6       4088.57       3754.39        62.74 o
  26   0   6       5968.78       5959.61        85.04 o
  27   0   6        992.69        877.60        22.18 o
  28   0   6       3743.14       3626.29        49.74 o
  29   0   6      20663.68      20513.34       135.41 o
  30   0   6      13076.22      13219.00       149.06 o
  31   0   6       2106.40       2053.82        43.43 o
  32   0   6        472.75        562.29        23.48 o
  33   0   6       5185.86       5241.86        75.47 o
  34   0   6         94.94        141.84        11.39 o
  35   0   6        209.00        138.17         9.97 o
  36   0   6        470.88        433.82        17.86 o
  37   0   6        466.69        436.10        19.70 o
  38   0   6        183.56        232.62        13.04 o
  39   0   6        747.72        809.06        32.61 o
  40   0   6       3573.15       3670.15        45.97 o
  41   0   6       4034.46       4233.41        43.18 o
  42   0   6       2043.38       2039.85        28.65 o
  43   0   6       1840.74       1841.68        28.09 o
  44   0   6       2530.32       2518.19        30.53 o
  45   0   6       3831.40       3722.72        56.12 o
  46   0   6       2233.14       2193.91        46.75 o
  47   0   6       2666.57       2638.74        45.30 o
   1   1   6       8888.20       9545.00        78.93 o
   2   1   6       4564.53       4639.40        44.85 o
   3   1   6      11252.95      11774.99       114.83 o
   4   1   6       7132.82       7017.14        48.09 o
   5   1   6       2139.05       1877.45        21.62 o
   6   1   6       8345.37       7942.90        41.84 o
   7   1   6      18859.18      18315.65        83.59 o
   8   1   6      11330.24      11004.57        42.89 o
   9   1   6       7452.53       7177.91        36.02 o
  10   1   6      11849.32      11768.07        45.13 o
  11   1   6        635.38        530.91        11.40 o
  12   1   6       4105.88       4021.78        40.37 o
  13   1   6         55.21         30.27         4.85 o
  14   1   6       1660.08       1839.31        31.10 o
  15   1   6         13.89         21.03         4.17 o
  16   1   6        131.70        132.08         8.87 o
  17   1   6        321.93        239.90        11.84 o
  18   1   6       9293.09       9159.52        70.72 o
  19   1   6       2142.31       2088.63        34.41 o
  20   1   6       3372.82       3467.46        44.83 o
  21   1   6       3878.07       3746.74        52.31 o
  22   1   6      14204.55      14748.50       104.51 o
  23   1   6       6277.83       6293.43        68.88 o
  24   1   6       3079.55       2998.26        25.36 o
  25   1   6       4745.88       4766.72        31.07 o
  26   1   6       1078.60       1132.60        15.62 o
  27   1   6       1385.16       1312.03        16.83 o
  28   1   6        399.41        396.53        10.45 o
  29   1   6         13.29         11.90         3.79 o
  30   1   6          3.23          9.17         3.59 o
  31   1   6        111.27        108.85         6.24 o
  32   1   6       2496.75       2545.78        25.51 o
  33   1   6       5701.42       5444.80        35.60 o
  34   1   6       2917.92       2877.47        26.46 o
  35   1   6       4795.82       4841.07        32.29 o
  36   1   6       6996.12       6976.85        42.70 o
  37   1   6        752.40        872.19        15.49 o
  38   1   6       1380.10       1467.38        19.85 o
  39   1   6       1792.33       1862.23        22.91 o
  40   1   6       2111.34       2156.62        23.70 o
  41   1   6        947.33        917.07        16.32 o
  42   1   6        699.41        728.04        13.66 o
  43   1   6         55.15         59.08         4.41 o
  44   1   6        156.89        163.27         6.44 o
  45   1   6          1.94          9.89         3.20 o
  46   1   6       1607.45       1589.02        17.95 o
   0   2   6         48.41         57.86         7.65 o
   1   2   6         46.45         64.11         6.45 o
   2   2   6         19.06         20.66         4.21 o
   3   2   6        311.51        317.77        12.14 o
   4   2   6         24.75         28.01         5.36 o
   5   2   6         29.00         24.13         4.13 o
   6   2   6          9.93         10.63         4.15 o
   7   2   6       1647.41       1694.34        29.13 o
   8   2   6       1526.06       1570.73        28.22 o
   9   2   6        861.27        907.21        21.76 o
  10   2   6        911.85        960.91        22.39 o
  11   2   6       2232.05       2585.03        32.46 o
  12   2   6       1593.02       1612.84        29.34 o
  13   2   6        778.60        818.12        21.35 o
  14   2   6       2627.63       2943.49        40.68 o
  15   2   6       2502.17       2633.37        34.74 o
  16   2   6        110.81        158.73         7.99 o
  17   2   6        119.21        128.24         8.26 o
  18   2   6        565.11        579.45        16.49 o
  19   2   6          9.67         26.75         4.46 o
  20   2   6         94.31        100.48         5.06 o
  21   2   6       2154.41       2158.22        19.62 o
  22   2   6       5162.45       5284.93        30.09 o
  23   2   6       1489.93       1561.44        16.64 o
  24   2   6         98.43        117.05         5.27 o
  25   2   6        516.52        527.07        10.97 o
  26   2   6         54.00         64.25         4.81 o
  27   2   6        217.08        221.57         8.02 o
  28   2   6         13.61         21.23         4.00 o
  29   2   6        162.09        162.97         7.04 o
  30   2   6         86.41         73.12         5.22 o
  31   2   6        129.58        102.59         6.29 o
  32   2   6         76.23         84.03         5.66 o
  33   2   6         38.97         49.43         5.14 o
  34   2   6         85.27         80.57         5.98 o
  35   2   6        147.87        120.48         6.66 o
  36   2   6        209.46        201.91         7.91 o
  37   2   6         19.94         14.56         3.78 o
  38   2   6         14.24         13.87         3.65 o
  39   2   6        147.01        126.70         6.57 o
  40   2   6         31.72         35.43         4.12 o
  41   2   6         23.52         31.56         3.74 o
  42   2   6         46.06         51.05         4.26 o
  43   2   6        283.50        257.47         6.96 o
  44   2   6        544.69        469.51         9.78 o
  45   2   6         16.17         12.10         3.60 o
   1   3   6         26.13         33.28         6.20 o
   2   3   6        678.72        663.89        22.63 o
   3   3   6       1870.81       1845.48        33.48 o
   4   3   6       1462.14       1459.71        30.01 o
   5   3   6       4266.67       4308.46        51.38 o
   6   3   6       1720.42       1644.25        32.12 o
   7   3   6       1063.24        961.77        24.77 o
   8   3   6       3418.83       3366.90        45.95 o
   9   3   6       2550.89       2389.02        27.92 o
  10   3   6        895.69        824.35        14.17 o
  11   3   6       1321.45       1435.88        17.19 o
  12   3   6         87.38        102.94         5.19 o
  13   3   6       1648.58       1679.85        18.80 o
  14   3   6         75.86         90.36         5.25 o
  15   3   6        452.23        421.93         9.90 o
  16   3   6        189.89        200.88         6.84 o
  17   3   6        309.69        310.30         8.42 o
  18   3   6         10.17         14.16         3.79 o
  19   3   6        151.22        157.25         7.53 o
  20   3   6       4575.63       4724.47        36.43 o
  21   3   6       1611.98       1612.33        22.58 o
  22   3   6       1748.67       1784.45        22.68 o
  23   3   6       1574.50       1653.29        21.88 o
  24   3   6        474.94        514.33        12.07 o
  25   3   6        415.10        445.25        11.26 o
  26   3   6         33.71         39.37         4.48 o
  27   3   6       2374.04       2402.02        24.80 o
  28   3   6          7.40         13.64         3.77 o
  29   3   6        108.28        119.42         6.63 o
  30   3   6        330.92        299.10         9.49 o
  31   3   6       1461.76       1458.66        19.69 o
  32   3   6        166.58        163.36         7.15 o
  33   3   6        454.21        483.71        12.01 o
  34   3   6       1323.87       1350.88        21.32 o
  35   3   6        579.97        622.69        14.14 o
  36   3   6       1687.52       1650.06        20.35 o
  37   3   6       1855.12       1817.55        20.16 o
  38   3   6       1000.64        975.49        13.91 o
  39   3   6        298.17        322.86         8.90 o
  40   3   6        112.95        112.33         6.27 o
  41   3   6        173.40        194.57         7.01 o
   0   4   6       8655.50       9607.27       169.50 o
   1   4   6       3041.66       3068.15        40.76 o
   2   4   6       6801.23       7572.48       263.84 o
   3   4   6       5928.96       6124.44       112.71 o
   4   4   6       1831.74       2029.09        70.52 o
   5   4   6       6017.68       6035.90        58.16 o
   6   4   6        214.81        232.10        12.77 o
   7   4   6          2.42         12.40         6.00 o
   8   4   6       1385.47       1318.20        23.67 o
   9   4   6       1098.29       1042.02        19.91 o
  10   4   6        560.98        609.01        17.62 o
  11   4   6       6573.71       6733.69        59.73 o
  12   4   6       2947.12       3063.08        37.30 o
  13   4   6       3867.68       4060.18        45.29 o
  14   4   6       4339.15       4538.59        41.87 o
  15   4   6       7066.41       7223.46        60.02 o
  16   4   6       3808.93       3892.80        48.08 o
  17   4   6       6321.81       6501.20        70.94 o
  18   4   6       5491.17       5628.54        52.01 o
  19   4   6       1365.57       1444.05        23.64 o
  20   4   6       1390.64       1475.87        23.71 o
  21   4   6         31.05         44.20         5.54 o
  22   4   6        258.16        278.29        11.31 o
  23   4   6        198.52        216.91        10.02 o
  24   4   6        827.80        829.34        18.13 o
  25   4   6       4471.07       4399.50        37.34 o
  26   4   6       1587.34       1579.25        22.06 o
  27   4   6       3234.13       3329.73        31.02 o
  28   4   6       7047.76       7144.76        47.32 o
  29   4   6       5406.40       5405.21        39.41 o
  30   4   6       3270.56       3225.08        29.14 o
  31   4   6       1615.81       1630.40        23.44 o
  32   4   6       1973.53       1985.73        32.03 o
  33   4   6        730.45        728.85        13.17 o
  34   4   6        211.31        226.63         7.24 o
  35   4   6        698.75        677.05        11.95 o
  36   4   6         15.88         21.14         4.72 o
   1   5   6        312.78        340.18        10.10 o
   2   5   6       1842.50       1823.27        26.98 o
   3   5   6       1363.28       1540.24        77.04 o
   4   5   6        418.56        493.28        18.60 o
   5   5   6       2173.21       2184.91        30.89 o
   6   5   6       4886.16       5001.74        56.76 o
   7   5   6       2558.45       2619.49        41.06 o
   8   5   6       2656.01       2857.75       141.88 o
   9   5   6       4700.99       4751.44        48.75 o
  10   5   6       2203.06       2246.71        30.92 o
  11   5   6        430.83        528.37        24.76 o
  12   5   6       1484.21       1510.43        24.71 o
  13   5   6         45.96         73.87         6.71 o
  14   5   6        147.91        136.27         7.07 o
  15   5   6        146.25        143.19         7.06 o
  16   5   6         31.69         40.26         4.99 o
  17   5   6       1134.95       1145.51        18.73 o
  18   5   6       3523.76       3460.10        43.60 o
  19   5   6       1971.56       1921.37        22.87 o
  20   5   6       1060.74       1007.96        15.02 o
  21   5   6        952.41        928.69        20.09 o
  22   5   6       4314.24       4372.05        37.07 o
  23   5   6       2963.45       2918.69        37.80 o
  24   5   6       1149.84       1095.70        25.19 o
  25   5   6       2509.67       2373.00        61.45 o
  26   5   6        322.45        275.37         8.08 o
  27   5   6         27.10         19.55         3.52 o
  28   5   6        110.28        101.09        11.27 o
   0   6   6         87.55         74.72         9.69 o
   1   6   6        424.37        430.63        13.78 o
   2   6   6         90.51        105.08         7.55 o
   3   6   6        223.25        223.57        10.21 o
   4   6   6        700.44        710.14        19.24 o
   5   6   6         11.84         14.12         3.98 o
   6   6   6         22.73         28.70         4.45 o
   7   6   6        115.68         91.81         5.73 o
   8   6   6        348.54        309.15        12.34 o
   9   6   6         53.15         44.09         4.18 o
  10   6   6         40.89         32.53         3.80 o
  11   6   6         29.20         20.41         4.25 o
  12   6   6         82.91         93.11        11.03 o
   1   1   7       3640.75       3792.97        41.44 o
   2   1   7       1295.66       1092.47        22.39 o
   3   1   7         21.95         28.98         4.67 o
   4   1   7        436.53        294.51        10.36 o
   5   1   7       4778.04       4630.87        60.02 o
   6   1   7      17236.31      17382.62       118.36 o
   7   1   7       1352.33       1227.53        25.30 o
   8   1   7      14456.76      14949.58        88.58 o
   9   1   7       1288.38       1184.01        19.05 o
  10   1   7       8697.84       8630.05        79.52 o
  11   1   7       2126.22       2042.70        31.78 o
  12   1   7        116.01        172.39        11.53 o
  13   1   7        284.05        298.72        14.95 o
  14   1   7        291.61        334.73        15.99 o
  15   1   7          0.38         -1.87         5.28 o
  16   1   7         84.43         72.75         8.20 o
  17   1   7       1432.48       1401.88        42.18 o
  18   1   7       3099.73       3167.00        49.73 o
  19   1   7        898.50        888.51        26.90 o
  20   1   7       3050.91       3038.03        49.59 o
  21   1   7        680.49        653.73        12.30 o
  22   1   7       6522.09       6574.91        38.03 o
  23   1   7       2507.07       2549.58        23.91 o
  24   1   7       6975.59       7067.05        39.90 o
  25   1   7       1557.70       1544.34        21.54 o
  26   1   7        629.05        638.93        14.82 o
  27   1   7        540.05        566.46        14.11 o
  28   1   7        230.06        251.56        10.25 o
  29   1   7        319.91        298.58        10.13 o
  30   1   7       1308.03       1329.86        20.23 o
  31   1   7       1059.95       1122.64        20.46 o
  32   1   7        383.71        464.67        13.39 o
  33   1   7        155.91        170.38         7.79 o
  34   1   7       3253.46       3475.86        31.11 o
  35   1   7       2473.52       2499.55        26.86 o
  36   1   7       2694.98       2787.23        26.14 o
  37   1   7        113.42        138.45         7.68 o
  38   1   7       2673.71       2691.54        25.46 o
  39   1   7       2140.05       2113.56        20.52 o
  40   1   7       2649.84       2659.23        24.66 o
  41   1   7        156.69        125.39         6.42 o
  42   1   7         16.01         28.25         3.80 o
  43   1   7         47.14         47.02         3.96 o
  44   1   7         72.82         97.85         5.39 o
  45   1   7          0.77          7.02         2.88 o
   0   2   7       9220.36       9338.70        88.64 o
   1   2   7      14187.05      13667.98        90.46 o
   2   2   7       7373.64       7346.42        69.95 o
   3   2   7      10086.63      10015.80       102.63 o
   4   2   7        920.10        826.86        24.07 o
   5   2   7       2933.10       2764.33        39.31 o
   6   2   7       2318.96       2421.64        36.87 o
   7   2   7          7.68          9.06         4.59 o
   8   2   7        781.61        825.61        21.88 o
   9   2   7       3386.45       3554.93        40.20 o
  10   2   7        901.80        887.23        22.88 o
  11   2   7       3945.61       3838.57        49.36 o
  12   2   7       6697.72       6848.32        66.47 o
  13   2   7       9362.14       8914.12        76.29 o
  14   2   7       6459.31       6292.65        80.17 o
  15   2   7       8134.73       7988.64        73.37 o
  16   2   7      12875.52      12711.53        71.62 o
  17   2   7      20608.11      20646.76        74.57 o
  18   2   7       2632.75       2616.74        21.90 o
  19   2   7       5925.91       6005.76        33.30 o
  20   2   7        667.51        658.94        11.72 o
  21   2   7         64.68         69.09         4.38 o
  22   2   7          2.27         12.33         3.58 o
  23   2   7       4493.94       4525.59        31.30 o
  24   2   7        561.18        570.41        12.29 o
  25   2   7       4248.08       4326.03        34.10 o
  26   2   7       1932.86       2005.60        24.19 o
  27   2   7       6138.63       6247.09        40.55 o
  28   2   7       4600.85       4716.22        35.05 o
  29   2   7       6095.97       6371.91        40.27 o
  30   2   7       2328.81       2425.07        24.67 o
  31   2   7       6754.93       6909.88        44.07 o
  32   2   7       2473.18       2492.97        27.02 o
  33   2   7       1916.57       2008.09        27.12 o
  34   2   7        993.08       1038.24        22.29 o
  35   2   7        875.59        833.40        16.66 o
  36   2   7        100.08         80.04         5.52 o
  37   2   7        674.57        650.10        13.60 o
  38   2   7        330.41        331.86        10.06 o
  39   2   7       3624.61       3495.76        36.93 o
  40   2   7       1053.42        955.41        13.98 o
  41   2   7       3837.95       3737.13        71.23 o
  42   2   7       6042.49       5759.04        40.20 o
  43   2   7        956.31        946.05        16.51 o
   1   3   7        359.77        347.37         8.55 o
   2   3   7       1473.48       1566.63        17.03 o
   3   3   7        427.13        406.90         9.56 o
   4   3   7       2488.29       2362.90        21.02 o
   5   3   7       3494.89       3616.76        28.05 o
   6   3   7       9118.98       9289.53        41.67 o
   7   3   7       1505.71       1430.10        17.23 o
   8   3   7       9873.44      10153.69        43.66 o
   9   3   7       5346.65       5388.28        32.02 o
  10   3   7       8562.79       8697.45        58.68 o
  11   3   7      14120.88      14444.37        79.61 o
  12   3   7         85.90        138.91         6.53 o
  13   3   7        413.70        436.19        10.22 o
  14   3   7       2466.67       2537.77        24.68 o
  15   3   7       2050.58       2179.68        24.85 o
  16   3   7          5.71         10.05         4.21 o
  17   3   7        880.52        896.04        16.92 o
  18   3   7        483.33        504.85        12.98 o
  19   3   7       4308.42       4415.11        36.78 o
  20   3   7       3799.00       3830.78        32.75 o
  21   3   7       5223.92       5512.92        39.10 o
  22   3   7       8817.01       8992.75        52.12 o
  23   3   7       3376.36       3403.63        32.07 o
  24   3   7       7348.70       7616.66        47.49 o
  25   3   7          7.83         20.26         4.46 o
  26   3   7        746.59        782.57        15.32 o
  27   3   7        969.57        992.18        17.61 o
  28   3   7        490.83        472.80        12.74 o
  29   3   7         59.77         63.09         5.56 o
  30   3   7        488.32        456.40        11.96 o
  31   3   7       1025.90        967.21        16.57 o
  32   3   7        731.96        765.62        15.14 o
  33   3   7        453.32        499.93        12.51 o
  34   3   7       3105.04       3075.10        31.43 o
  35   3   7       1491.43       1453.20        19.51 o
  36   3   7       2930.51       2953.86        24.61 o
  37   3   7       1504.04       1543.29        17.72 o
  38   3   7       1612.47       1549.66        19.61 o
  39   3   7       1520.44       1501.79        17.46 o
  40   3   7       1300.46       1133.14        24.06 o
   0   4   7         37.51         34.71         9.41 o
   1   4   7        217.16        217.10         9.49 o
   2   4   7        204.00        218.85         8.67 o
   3   4   7        830.78        774.90        15.24 o
   4   4   7          9.41         32.47         5.21 o
   5   4   7        485.30        492.89        12.89 o
   6   4   7         85.91         99.91         7.60 o
   7   4   7       1096.19       1008.43        19.92 o
   8   4   7         64.57         85.91         6.70 o
   9   4   7         56.48         76.59         6.55 o
  10   4   7       1112.37       1001.56        16.96 o
  11   4   7         14.43         24.96         4.68 o
  12   4   7        138.40        144.50         7.79 o
  13   4   7        778.34        792.13        16.97 o
  14   4   7        298.89        296.94        11.52 o
  15   4   7          2.91         14.29         4.81 o
  16   4   7        193.60        199.42         9.47 o
  17   4   7       1327.06       1344.28        22.35 o
  18   4   7         15.44         22.47         4.85 o
  19   4   7          6.09         15.04         4.78 o
  20   4   7        153.01        156.78         8.24 o
  21   4   7        276.67        287.72        10.33 o
  22   4   7         62.49         51.26         5.45 o
  23   4   7        291.55        256.19         9.51 o
  24   4   7        147.84        134.31         7.13 o
  25   4   7          3.12          6.66         3.64 o
  26   4   7        612.91        612.41        12.36 o
  27   4   7          3.16         17.04         3.46 o
  28   4   7         52.44         51.74         4.32 o
  29   4   7        637.93        658.18        11.44 o
  30   4   7         31.55         32.63         3.17 o
  31   4   7         13.30         22.85         3.72 o
  32   4   7         36.31         33.74         3.15 o
  33   4   7        335.12        308.75         9.49 o
  34   4   7        443.10        382.51        12.35 o
   1   5   7         15.03         17.55         4.85 o
   2   5   7       1855.40       1763.06        23.84 o
   3   5   7        494.30        566.51        21.25 o
   4   5   7       2287.71       2187.24        25.03 o
   5   5   7         67.85         56.16         6.45 o
   6   5   7        842.96        912.26        16.80 o
   7   5   7       1226.97       1252.47        19.52 o
   8   5   7       1769.87       1787.32        22.89 o
   9   5   7        689.29        690.46        15.29 o
  10   5   7        950.67        998.20        17.16 o
  11   5   7        486.11        466.07        11.81 o
  12   5   7         37.49         37.63         4.88 o
  13   5   7         29.08         31.93         4.62 o
  14   5   7        127.83        116.87         7.32 o
  15   5   7          6.11          9.42         3.79 o
  16   5   7         79.48         93.75         5.52 o
  17   5   7        469.34        442.73        10.21 o
  18   5   7        690.05        660.35        12.29 o
  19   5   7        574.66        546.22        10.89 o
  20   5   7        834.05        801.04        13.18 o
  21   5   7        459.50        445.65        11.48 o
  22   5   7       1211.49       1155.98        16.69 o
  23   5   7        681.78        648.48        12.56 o
  24   5   7         71.97         64.95         4.39 o
  25   5   7         71.68         72.58         4.70 o
  26   5   7        382.13        311.63        19.04 o
   0   6   7       3030.96       2852.72        41.37 o
   1   6   7       2928.92       2723.67        38.37 o
   2   6   7        832.76        858.47        16.10 o
   3   6   7        823.58        780.64        17.72 o
   4   6   7        750.37        671.66        16.27 o
   5   6   7        915.50        775.50        21.08 o
   6   6   7          5.74         15.54         6.74 o
   7   6   7         43.98         36.97         8.51 o
   0   0   8      20246.33      20309.80       222.12 o
   1   0   8      39570.16      41178.58       403.64 o
   2   0   8       1049.33       1104.11        29.83 o
   3   0   8       4506.93       4303.06        57.94 o
   4   0   8      20689.58      21909.54       161.89 o
   5   0   8       2272.87       1871.02        33.10 o
   6   0   8       1607.81       1756.75        31.94 o
   7   0   8          1.49         13.26         5.02 o
   8   0   8       2725.58       2847.51        48.57 o
   9   0   8       2990.23       3055.61        63.43 o
  10   0   8        114.90         96.05        10.16 o
  11   0   8       9066.25       8863.89       127.96 o
  12   0   8       7209.00       6882.46        89.67 o
  13   0   8      14112.88      13897.06       118.66 o
  14   0   8       4321.30       4486.83        80.95 o
  15   0   8      17255.53      16503.79       189.16 o
  16   0   8       2689.32       2555.15        50.01 o
  17   0   8       9484.65       9485.92       121.10 o
  18   0   8       1418.25       1407.24        46.81 o
  19   0   8       5968.19       5865.60        47.60 o
  20   0   8        151.33        189.54        24.40 o
  21   0   8          1.26         27.09         8.94 o
  22   0   8       1156.84       1216.29        22.73 o
  23   0   8        750.23        717.56        19.12 o
  24   0   8        561.05        617.70        17.85 o
  25   0   8       1924.00       2111.61        35.04 o
  26   0   8        973.46        974.99        24.18 o
  27   0   8       7352.47       7742.35        74.24 o
  28   0   8       7144.24       6767.40        62.53 o
  29   0   8      12107.54      12027.03       102.06 o
  30   0   8       6652.41       6575.02        61.19 o
  31   0   8      14746.42      14374.98       115.81 o
  32   0   8         16.84         27.03         6.83 o
  33   0   8       6453.92       6391.78        63.19 o
  34   0   8       2299.08       2441.67        44.84 o
  35   0   8          8.41         18.15         6.97 o
  36   0   8        558.73        548.56        18.36 o
  37   0   8        634.59        597.30        18.43 o
  38   0   8         38.60         40.67         6.31 o
  39   0   8       1176.78       1221.37        28.01 o
  40   0   8       3013.48       2883.76        46.55 o
  41   0   8       6995.56       6862.70        57.19 o
  42   0   8        629.82        689.97        16.90 o
  43   0   8       4013.58       3825.98        77.46 o
  44   0   8       1638.74       1624.40        33.16 o
   1   1   8         81.91         94.26         8.99 o
   2   1   8        665.44        637.89        18.77 o
   3   1   8       2879.33       2951.00        39.53 o
   4   1   8       5094.23       4993.83        51.06 o
   5   1   8        407.60        361.35        13.04 o
   6   1   8       2421.48       2090.70        30.29 o
   7   1   8       2857.23       2925.95        36.04 o
   8   1   8       9334.46       9405.02        80.07 o
   9   1   8        294.68        324.04        13.93 o
  10   1   8      11033.75      11042.27        83.39 o
  11   1   8       3269.77       3136.26        49.34 o
  12   1   8       1701.36       1654.23        36.15 o
  13   1   8        125.79        130.30        11.15 o
  14   1   8        117.86        121.88        11.02 o
  15   1   8        369.47        390.58        18.42 o
  16   1   8       1224.62       1168.74        31.54 o
  17   1   8        266.71        273.42         9.00 o
  18   1   8       3704.19       3716.66        29.91 o
  19   1   8        860.10        846.86        14.17 o
  20   1   8       4103.76       4102.63        29.58 o
  21   1   8        920.50        948.05        16.25 o
  22   1   8       7536.32       7534.98        43.33 o
  23   1   8       5739.25       5841.58        39.77 o
  24   1   8       4222.83       4210.49        35.20 o
  25   1   8       1118.76       1155.13        18.75 o
  26   1   8        138.79        144.10         7.07 o
  27   1   8         23.82         22.57         4.41 o
  28   1   8        540.34        538.39        13.54 o
  29   1   8        237.43        249.97         8.82 o
  30   1   8         23.17         19.68         4.03 o
  31   1   8         57.02         66.77         5.98 o
  32   1   8       3332.30       3357.10        34.00 o
  33   1   8        360.39        396.06        11.88 o
  34   1   8       1317.56       1370.40        20.88 o
  35   1   8        948.20        965.15        16.22 o
  36   1   8       1383.41       1486.56        18.35 o
  37   1   8        789.88        777.57        12.85 o
  38   1   8       3233.96       3244.82        26.91 o
  39   1   8          6.32         17.13         3.25 o
  40   1   8       1302.32       1261.50        16.32 o
  41   1   8       1091.79       1053.18        21.46 o
  42   1   8        617.13        593.37        10.79 o
  43   1   8          0.42          3.37         3.00 o
  44   1   8         37.23         39.71        13.31 o
   0   2   8         38.84         42.66        16.25 o
   1   2   8       1473.57       1522.35        34.70 o
   2   2   8          0.61         13.38         5.52 o
   3   2   8          7.58         13.92         5.35 o
   4   2   8        299.65        344.55        13.88 o
   5   2   8        776.54        867.06        21.48 o
   6   2   8         97.51        109.85         9.01 o
   7   2   8        876.43        882.41        21.63 o
   8   2   8        180.35        243.44        13.08 o
   9   2   8       1988.68       2135.56        43.21 o
  10   2   8         10.47         16.15         4.19 o
  11   2   8        430.36        394.82         9.12 o
  12   2   8        439.41        524.42        10.12 o
  13   2   8        697.03        710.63        11.72 o
  14   2   8          1.13         14.39         3.43 o
  15   2   8       6627.96       6674.57        37.74 o
  16   2   8         33.68         35.08         4.15 o
  17   2   8       3426.85       3531.89        29.17 o
  18   2   8        322.89        339.54         9.58 o
  19   2   8        820.06        852.48        14.55 o
  20   2   8          3.38          3.90         4.10 o
  21   2   8        462.19        454.83        11.87 o
  22   2   8         20.30         21.06         4.32 o
  23   2   8          8.26          8.52         3.95 o
  24   2   8         61.11         52.83         5.16 o
  25   2   8        104.41        100.57         6.22 o
  26   2   8          0.21         -0.56         4.04 o
  27   2   8       1512.01       1570.53        20.01 o
  28   2   8         71.59         60.36         5.32 o
  29   2   8         26.69         38.21         4.60 o
  30   2   8         83.82         74.87         5.93 o
  31   2   8        342.28        343.99        10.69 o
  32   2   8         20.19         18.96         4.02 o
  33   2   8        596.64        609.94        13.11 o
  34   2   8         31.11         24.22         4.12 o
  35   2   8        156.85        138.69         7.13 o
  36   2   8         23.11         20.98         4.34 o
  37   2   8         99.89         94.08         5.64 o
  38   2   8          8.52         18.27         4.12 o
  39   2   8          8.40         12.45         3.51 o
  40   2   8         54.55         64.99         4.33 o
  41   2   8        574.45        572.82        11.97 o
   1   3   8        115.67         85.65         4.41 o
   2   3   8        838.38        834.72        12.11 o
   3   3   8       1498.67       1580.81        17.55 o
   4   3   8       3558.43       3437.36        24.76 o
   5   3   8        945.61        951.66        13.63 o
   6   3   8       4748.06       4611.48        28.68 o
   7   3   8        116.23        156.32         6.09 o
   8   3   8       6402.68       6492.65        43.03 o
   9   3   8        242.27        253.40         8.02 o
  10   3   8       5369.06       5550.17        39.28 o
  11   3   8        694.42        732.16        14.72 o
  12   3   8       4629.98       4768.16        38.28 o
  13   3   8       3864.64       4023.39        36.74 o
  14   3   8        639.67        677.41        14.79 o
  15   3   8         41.08         56.81         5.49 o
  16   3   8        797.43        813.28        16.91 o
  17   3   8       1021.62       1055.60        19.12 o
  18   3   8       1471.20       1509.14        22.63 o
  19   3   8       1395.35       1492.23        23.61 o
  20   3   8      12003.27      12393.05        63.04 o
  21   3   8       1059.11       1125.40        18.36 o
  22   3   8       7985.93       8224.07        56.11 o
  23   3   8        178.61        201.79         9.19 o
  24   3   8        354.47        378.67        11.08 o
  25   3   8        942.57        984.57        18.06 o
  26   3   8       1100.16       1153.52        20.07 o
  27   3   8         16.69         21.75         4.52 o
  28   3   8          2.68          7.10         3.82 o
  29   3   8          5.61          8.47         3.68 o
  30   3   8        873.50        872.11        15.90 o
  31   3   8        125.55        124.05         6.56 o
  32   3   8       1264.00       1242.75        17.46 o
  33   3   8        518.04        519.14        10.91 o
  34   3   8       2605.89       2570.85        24.13 o
  35   3   8        455.08        496.02        10.24 o
  36   3   8       2928.31       2833.74        32.55 o
  37   3   8        322.37        297.14         9.07 o
  38   3   8       1655.54       1565.71        20.23 o
   0   4   8       2347.72       2584.83        47.38 o
   1   4   8       4246.04       4922.87       150.77 o
   2   4   8       2028.78       2155.92        68.47 o
   3   4   8       7161.15       7255.12        75.87 o
   4   4   8       1785.86       2030.07        78.54 o
   5   4   8       1738.46       1725.68        40.76 o
   6   4   8          4.68         40.30         8.62 o
   7   4   8        277.76        278.43         9.97 o
   8   4   8       1137.40       1096.25        18.47 o
   9   4   8       1282.93       1244.93        17.80 o
  10   4   8        433.81        480.98        14.48 o
  11   4   8       4866.67       5016.23        37.69 o
  12   4   8       1042.97       1198.96        19.73 o
  13   4   8       5477.36       5628.46        41.58 o
  14   4   8       1230.55       1329.62        22.48 o
  15   4   8       6787.90       7064.06        45.40 o
  16   4   8       1152.13       1222.89        18.93 o
  17   4   8       7300.81       7510.81        45.42 o
  18   4   8         15.25         38.64         4.96 o
  19   4   8        473.61        421.17        12.08 o
  20   4   8          2.60         10.52         4.53 o
  21   4   8          1.02          8.95         3.84 o
  22   4   8       1759.39       1671.75        22.04 o
  23   4   8        441.65        435.99        11.29 o
  24   4   8         46.88         43.21         4.31 o
  25   4   8       2077.84       2165.85        22.22 o
  26   4   8        770.11        799.16        13.54 o
  27   4   8       3680.08       3756.08        45.31 o
  28   4   8       3713.30       3667.38        58.94 o
  29   4   8       3584.66       3419.81        49.21 o
  30   4   8       2101.68       1985.17        41.11 o
  31   4   8       1842.59       1730.24        25.69 o
  32   4   8        171.77        176.58         8.42 o
   1   5   8       1551.83       1540.12        20.50 o
   2   5   8        844.95        901.52        28.20 o
   3   5   8       1062.62       1061.57        18.35 o
   4   5   8       1461.28       1591.47        23.95 o
   5   5   8        403.86        454.01        16.60 o
   6   5   8       4624.67       4856.98        38.00 o
   7   5   8       1605.13       1734.70        22.62 o
   8   5   8       2988.68       2986.88        44.04 o
   9   5   8        183.73        242.86         8.96 o
  10   5   8       1845.64       1908.34        25.03 o
  11   5   8       1416.36       1359.11        17.77 o
  12   5   8       1491.68       1456.68        20.22 o
  13   5   8         21.46         27.74         3.90 o
  14   5   8         42.18         45.20         4.02 o
  15   5   8        279.34        277.13         8.51 o
  16   5   8        610.18        612.20        12.23 o
  17   5   8        426.02        416.97         9.15 o
  18   5   8        537.41        512.07        11.48 o
  19   5   8        804.18        712.02        19.57 o
  20   5   8       2659.59       2337.70        86.63 o
  21   5   8        297.10        303.01         9.98 o
  22   5   8       2355.09       2184.65        37.25 o
  23   5   8       2613.43       2478.63        35.48 o
   1   1   9        499.75        576.20        21.23 o
   2   1   9       1498.33       1540.38        34.30 o
   3   1   9          6.16         17.43         5.85 o
   4   1   9       4568.18       4597.73        48.21 o
   5   1   9       1612.18       1675.65        29.18 o
   6   1   9       6292.27       6293.34        55.74 o
   7   1   9       1049.25       1074.58        26.13 o
   8   1   9      13251.39      13485.96       121.80 o
   9   1   9        498.53        490.52        26.44 o
  10   1   9       4305.72       4286.57        53.90 o
  11   1   9       2734.53       2853.76        26.84 o
  12   1   9       3098.08       2997.06        24.79 o
  13   1   9         27.48         42.32         5.25 o
  14   1   9       4405.12       4364.79        28.54 o
  15   1   9        240.14        227.22         7.45 o
  16   1   9       3164.97       3254.75        25.94 o
  17   1   9       1410.26       1411.11        18.46 o
  18   1   9       9751.14       9583.43        48.58 o
  19   1   9        494.73        544.36        11.92 o
  20   1   9       9351.37       9392.98        52.56 o
  21   1   9          2.70         25.47         4.73 o
  22   1   9       4107.52       4049.71        34.75 o
  23   1   9       1638.43       1661.86        23.65 o
  24   1   9       6533.09       6624.90        48.91 o
  25   1   9        193.54        219.83         9.76 o
  26   1   9       1593.00       1602.93        24.05 o
  27   1   9        549.59        619.10        14.20 o
  28   1   9       1407.52       1387.33        19.78 o
  29   1   9        103.13        118.67         7.02 o
  30   1   9        232.16        238.14         8.88 o
  31   1   9        250.05        273.44         9.28 o
  32   1   9       1381.02       1420.48        19.56 o
  33   1   9         41.23         57.14         5.05 o
  34   1   9       2105.23       2212.05        24.11 o
  35   1   9        703.52        715.52        12.68 o
  36   1   9       3753.94       3712.72        26.94 o
  37   1   9        111.25        120.25         5.10 o
  38   1   9       2203.10       2118.42        20.04 o
  39   1   9        741.23        675.23        11.21 o
  40   1   9       1331.91       1237.09        32.59 o
  41   1   9        235.20        229.56         9.02 o
  42   1   9         62.62         73.40         4.98 o
   0   2   9       1543.33       1499.55        25.38 o
   1   2   9      12961.74      12961.63        57.50 o
   2   2   9       1893.98       2037.53        21.38 o
   3   2   9      15210.47      15330.55        50.07 o
   4   2   9        297.85        318.31         7.85 o
   5   2   9       2631.58       2616.14        19.35 o
   6   2   9         24.92         34.70         4.11 o
   7   2   9        270.44        309.72         7.47 o
   8   2   9        138.57        140.28         5.45 o
   9   2   9       3937.36       3889.19        25.97 o
  10   2   9        473.65        491.18        10.30 o
  11   2   9       7395.17       7394.62        37.06 o
  12   2   9         94.44         96.99         5.24 o
  13   2   9       8804.39       8988.36        41.18 o
  14   2   9       5313.76       5486.49        35.11 o
  15   2   9      11566.47      11561.53        56.83 o
  16   2   9       9494.59       9642.02        50.85 o
  17   2   9       2363.73       2433.97        26.25 o
  18   2   9        390.99        407.50        11.83 o
  19   2   9       3398.38       3432.66        34.54 o
  20   2   9       1042.58       1078.93        19.62 o
  21   2   9        780.40        814.32        17.05 o
  22   2   9         97.56        106.46         6.77 o
  23   2   9         65.58         61.23         5.76 o
  24   2   9         34.49         37.07         5.55 o
  25   2   9       2831.23       2934.65        30.50 o
  26   2   9        456.23        485.13        13.29 o
  27   2   9       9102.69       9375.28        62.19 o
  28   2   9        936.33        962.71        16.72 o
  29   2   9      10941.62      10970.81       121.27 o
  30   2   9       1027.75       1081.74        18.72 o
  31   2   9       5845.33       5958.30        56.68 o
  32   2   9        602.90        656.26        13.68 o
  33   2   9       2183.06       2159.76        30.76 o
  34   2   9        254.69        259.91         9.52 o
  35   2   9        157.18        155.52         7.22 o
  36   2   9        107.27         91.11         6.19 o
  37   2   9          5.54         12.45         3.04 o
  38   2   9        150.20        134.38         5.56 o
  39   2   9       2745.49       2680.75        25.00 o
   1   3   9        839.57        780.43        12.30 o
   2   3   9       2053.26       1917.99        17.93 o
   3   3   9          1.08         27.56         6.07 o
   4   3   9       7533.29       7287.38        36.32 o
   5   3   9        115.61        185.50        11.58 o
   6   3   9       2487.96       2608.22        23.31 o
   7   3   9         51.49         94.35         6.31 o
   8   3   9       8232.99       8533.22        44.76 o
   9   3   9       1618.32       1613.29        20.52 o
  10   3   9       2029.69       2099.92        23.37 o
  11   3   9        942.93        962.43        17.50 o
  12   3   9       1486.02       1518.01        21.72 o
  13   3   9         64.87         79.56         6.58 o
  14   3   9         85.12         96.99         6.22 o
  15   3   9        761.37        764.30        14.85 o
  16   3   9         21.57         35.96         4.54 o
  17   3   9        219.94        223.87         8.81 o
  18   3   9        832.57        870.36        16.27 o
  19   3   9          2.87         19.24         4.50 o
  20   3   9       2921.02       2996.47        29.10 o
  21   3   9          2.88         31.03         4.84 o
  22   3   9       8548.33       8794.21        53.43 o
  23   3   9        632.09        657.48        14.14 o
  24   3   9       2839.83       2961.31        36.55 o
  25   3   9        303.70        303.08         9.86 o
  26   3   9       3790.18       3869.52        39.93 o
  27   3   9          5.16          7.93         3.81 o
  28   3   9          4.38         12.06         3.58 o
  29   3   9        337.71        332.84         9.44 o
  30   3   9         12.68         13.45         3.53 o
  31   3   9         54.14         66.77         5.06 o
  32   3   9       1436.67       1427.48        23.57 o
  33   3   9         56.29         70.64         5.70 o
  34   3   9       3528.48       3554.55        31.59 o
  35   3   9        217.41        188.45         7.36 o
  36   3   9       2822.12       2672.76        32.66 o
   0   4   9       1386.17       1226.97        26.63 o
   1   4   9         29.64        196.14        60.68 o
   2   4   9         69.56        183.87        51.76 o
   3   4   9       1431.69       1396.48        19.24 o
   4   4   9         64.60         48.02         5.38 o
   5   4   9          1.53          6.91         3.77 o
   6   4   9        131.90        144.01         6.84 o
   7   4   9          8.00         12.46         3.93 o
   8   4   9        138.49        138.08         6.31 o
   9   4   9        106.79        105.19         5.63 o
  10   4   9        222.73        225.05         7.89 o
  11   4   9        516.75        497.20        11.31 o
  12   4   9        222.19        234.93         7.94 o
  13   4   9        688.55        605.47        13.71 o
  14   4   9         30.73         32.09         4.31 o
  15   4   9        815.12        815.22        14.20 o
  16   4   9       2739.00       2600.87        23.37 o
  17   4   9         94.26        102.60         6.48 o
  18   4   9         32.49         51.64         4.89 o
  19   4   9       3347.03       3280.42        27.29 o
  20   4   9       1135.86       1075.30        15.53 o
  21   4   9         81.15         81.02         4.94 o
  22   4   9          2.77          6.57         3.05 o
  23   4   9        501.76        445.31         9.70 o
  24   4   9         83.25         80.08         4.76 o
  25   4   9        188.61        183.01         6.63 o
  26   4   9        415.49        425.41         9.54 o
  27   4   9         45.91         53.18         4.24 o
  28   4   9         76.56         75.15         4.41 o
  29   4   9        431.54        376.29         8.57 o
   1   5   9         17.82         26.20         5.25 o
   2   5   9        860.34        870.54        17.66 o
   3   5   9        407.14        409.78        21.95 o
   4   5   9       1721.47       1710.47        21.53 o
   5   5   9       1305.24       1297.38        24.63 o
   6   5   9        849.97        858.20        14.38 o
   7   5   9        438.08        444.99        10.39 o
   8   5   9        237.08        210.86         7.82 o
   9   5   9         18.82         20.11         3.80 o
  10   5   9       1020.15        978.92        17.27 o
  11   5   9        110.12        111.35         7.13 o
  12   5   9       1153.00       1154.80        17.47 o
  13   5   9         40.34         54.91         4.45 o
  14   5   9         24.84         37.72         3.82 o
  15   5   9          2.58          9.85         3.22 o
  16   5   9        339.16        332.57         9.13 o
  17   5   9        270.51        249.49         8.28 o
  18   5   9        854.90        862.97        16.35 o
  19   5   9        168.87        142.04         6.60 o
   0   0  10        883.01        913.06        27.25 o
   1   0  10      14183.25      14065.69       130.79 o
   2   0  10        565.15        590.41        15.10 o
   3   0  10      12005.58      11937.53        84.02 o
   4   0  10         13.19         17.28         5.45 o
   5   0  10         82.02        135.38         8.09 o
   6   0  10         40.02         32.01         7.11 o
   7   0  10       1451.09       1490.02        26.64 o
   8   0  10       1900.20       2188.78        29.93 o
   9   0  10       1249.20       1132.38        21.81 o
  10   0  10        143.29        201.75        10.11 o
  11   0  10       2901.22       2812.43        34.30 o
  12   0  10        495.22        590.95        16.40 o
  13   0  10      14587.38      14628.75        89.20 o
  14   0  10         56.96        110.45        15.91 o
  15   0  10      15900.41      16076.96        98.44 o
  16   0  10        492.48        530.76        19.45 o
  17   0  10       5871.93       5832.04        53.12 o
  18   0  10       1570.64       1530.11        27.69 o
  19   0  10       4280.22       4320.86        46.18 o
  20   0  10        127.12        136.92         9.48 o
  21   0  10          1.89         19.61         5.23 o
  22   0  10          8.04         22.52         5.65 o
  23   0  10        993.52        952.39        23.81 o
  24   0  10         48.35         43.18         6.81 o
  25   0  10       1177.76       1319.35        27.54 o
  26   0  10         26.89         53.48         8.93 o
  27   0  10      12773.80      13064.56        91.83 o
  28   0  10       1940.90       1920.18        34.91 o
  29   0  10       2860.97       2980.13        42.36 o
  30   0  10         29.63         46.36         7.16 o
  31   0  10       8521.22       8358.71        55.44 o
  32   0  10        708.90        661.31        15.28 o
  33   0  10       1792.25       1863.24        24.76 o
  34   0  10         87.51         73.15         6.14 o
  35   0  10        669.44        644.59        15.18 o
  36   0  10          3.12          9.15         4.70 o
  37   0  10        715.40        774.14        21.26 o
  38   0  10         68.81         58.62         6.45 o
  39   0  10       1240.71       1204.58        22.16 o
  40   0  10         33.09         35.57         6.11 o
   1   1  10        245.00        290.32        12.56 o
   2   1  10        411.46        410.24         8.65 o
   3   1  10         77.50         84.22         4.95 o
   4   1  10      10993.31      11125.65        44.77 o
   5   1  10       1340.39       1395.92        16.73 o
   6   1  10      11012.52      11339.06        49.02 o
   7   1  10        190.91        210.24         8.37 o
   8   1  10       5259.33       5198.89        33.49 o
   9   1  10       2336.96       2416.32        22.35 o
  10   1  10       9476.20       9341.34        46.59 o
  11   1  10         10.52         21.85         4.03 o
  12   1  10       4720.09       4737.81        33.33 o
  13   1  10       1523.33       1494.77        19.87 o
  14   1  10        237.18        247.57        10.20 o
  15   1  10        212.03        232.76        10.02 o
  16   1  10       5974.82       6038.10        44.89 o
  17   1  10        520.67        557.24        14.89 o
  18   1  10       2185.48       2307.12        29.43 o
  19   1  10        541.45        578.78        15.14 o
  20   1  10      10008.44      10028.04        57.72 o
  21   1  10        445.70        488.25        13.28 o
  22   1  10       4472.93       4730.34        37.12 o
  23   1  10       1616.35       1622.39        22.66 o
  24   1  10       4137.26       4167.39        37.74 o
  25   1  10        517.92        485.01        14.20 o
  26   1  10       3122.53       3100.89        35.76 o
  27   1  10          6.99         15.52         5.07 o
  28   1  10       1141.79       1091.65        27.80 o
  29   1  10          0.43         12.06         4.32 o
  30   1  10       1097.83       1032.59        19.09 o
  31   1  10        290.78        286.94        10.20 o
  32   1  10       2057.65       1997.11        21.96 o
  33   1  10          1.42         12.49         3.22 o
  34   1  10       3325.10       3316.77        32.93 o
  35   1  10         42.56         55.87         4.10 o
  36   1  10       3881.94       3707.91        35.78 o
  37   1  10        433.32        410.14        10.35 o
  38   1  10       5086.55       4950.34        41.93 o
  39   1  10          6.53         15.29         4.11 o
   0   2  10          0.14          3.14         4.58 o
   1   2  10        177.84        182.97         6.21 o
   2   2  10         31.85         30.49         3.42 o
   3   2  10          2.16          6.53         3.12 o
   4   2  10        738.02        749.26        11.53 o
   5   2  10        186.62        200.73         6.34 o
   6   2  10         22.08         22.57         4.94 o
   7   2  10        338.89        347.28         8.97 o
   8   2  10        229.07        239.82         7.86 o
   9   2  10         51.14         52.15         4.38 o
  10   2  10         10.19         13.01         3.62 o
  11   2  10         67.93         61.60         4.80 o
  12   2  10          8.62         10.53         3.75 o
  13   2  10         38.02         38.58         4.59 o
  14   2  10        681.99        712.26        13.92 o
  15   2  10         38.54         36.16         4.64 o
  16   2  10         13.96         21.86         4.38 o
  17   2  10        499.53        518.80        13.48 o
  18   2  10        420.79        436.85        12.59 o
  19   2  10        439.34        442.76        13.14 o
  20   2  10        235.60        221.46         9.54 o
  21   2  10          7.90          3.97         4.87 o
  22   2  10       1669.98       1717.69        29.40 o
  23   2  10          0.28         10.19         5.67 o
  24   2  10         45.96         36.99         5.85 o
  25   2  10        223.21        226.77         9.41 o
  26   2  10         49.59         45.46         4.87 o
  27   2  10        210.98        200.81         8.09 o
  28   2  10        266.53        254.03         8.58 o
  29   2  10        163.07        151.85         7.20 o
  30   2  10          6.66          4.97         3.53 o
  31   2  10        128.72        129.83         7.07 o
  32   2  10         66.30         61.54         5.14 o
  33   2  10         43.11         41.17         4.41 o
  34   2  10        257.32        277.64         7.33 o
  35   2  10        124.09        141.17         5.52 o
  36   2  10          2.18          0.02         2.51 o
  37   2  10        164.93        186.94         8.62 o
   1   3  10        793.97        709.93        11.33 o
   2   3  10        544.84        660.92        17.68 o
   3   3  10        671.09        545.33        10.07 o
   4   3  10       1152.72       1154.70        14.31 o
   5   3  10         64.60        192.58        38.74 o
   6   3  10       4340.27       4364.52        30.45 o
   7   3  10       1099.09       1197.30        17.40 o
   8   3  10       2290.13       2350.16        22.08 o
   9   3  10        312.57        347.02         9.96 o
  10   3  10       2196.32       2335.12        24.47 o
  11   3  10          0.73         14.07         4.23 o
  12   3  10       1004.84       1012.62        16.70 o
  13   3  10        281.41        328.15         9.88 o
  14   3  10         69.87         83.91         5.70 o
  15   3  10        156.56        174.20         7.71 o
  16   3  10        905.60        938.90        16.37 o
  17   3  10        673.39        628.08        13.34 o
  18   3  10       1873.09       1944.05        22.88 o
  19   3  10        189.15        182.78         7.56 o
  20   3  10        301.74        316.59         9.71 o
  21   3  10         97.17        119.03         7.12 o
  22   3  10       1939.97       2011.77        26.65 o
  23   3  10          5.27         15.24         4.26 o
  24   3  10       2148.02       2123.22        25.78 o
  25   3  10        631.65        639.83        13.92 o
  26   3  10        800.32        843.35        15.14 o
  27   3  10         30.58         33.23         4.92 o
  28   3  10         23.12         21.92         4.27 o
  29   3  10          9.79         16.47         3.74 o
  30   3  10        460.10        487.89        23.75 o
  31   3  10          1.49          6.39         2.89 o
  32   3  10        452.32        462.51        11.19 o
  33   3  10        972.85        892.06        13.09 o
   0   4  10        187.36       5326.56      4015.79 o
   1   4  10       7295.25       7687.28        80.00 o
   2   4  10        264.36       1384.73       127.96 o
   3   4  10       5144.76       5168.66        39.97 o
   4   4  10        317.09        432.35        52.73 o
   5   4  10       1360.55       1323.48        21.09 o
   6   4  10         56.43         62.04         6.12 o
   7   4  10        273.35        281.76         8.30 o
   8   4  10        172.69        209.28        20.08 o
   9   4  10       1225.10       1298.24        17.48 o
  10   4  10        120.25        138.19         7.03 o
  11   4  10       1492.01       1558.62        18.70 o
  12   4  10          1.29         26.16         6.01 o
  13   4  10       6799.77       6669.17        49.41 o
  14   4  10        359.12        547.46        44.03 o
  15   4  10      17838.28      17069.20       116.93 o
  16   4  10       2132.37       2174.93        29.16 o
  17   4  10       8992.72       8714.35        70.29 o
  18   4  10        367.46        391.86        10.06 o
  19   4  10        121.18        155.55         6.09 o
  20   4  10          6.83          7.66         2.98 o
  21   4  10         69.07         45.58         3.79 o
  22   4  10         17.03         22.70         3.03 o
  23   4  10        304.21        266.47         6.73 o
  24   4  10        154.05        167.33         5.64 o
  25   4  10       3068.04       2888.80        26.30 o
  26   4  10        551.54        512.17        19.22 o
   1   5  10         91.76         77.47         5.09 o
   2   5  10        131.76        137.61         6.32 o
   3   5  10        148.32        137.89        14.74 o
   4   5  10       2546.86       2440.70        27.46 o
   5   5  10          2.34         75.84        26.37 o
   6   5  10       1781.61       1801.20        22.86 o
   7   5  10        180.88        267.84        13.77 o
   8   5  10       3821.90       3584.30        33.15 o
   9   5  10         11.41         26.46         5.68 o
  10   5  10       1266.92       1118.10        19.65 o
  11   5  10         13.21         17.08         4.12 o
  12   5  10       1031.57        905.60        16.35 o
  13   5  10        112.07        106.60         6.73 o
   1   1  11        415.30        429.43         9.53 o
   2   1  11        745.90        769.60        12.50 o
   3   1  11        482.37        488.79        10.16 o
   4   1  11       5836.85       5890.54        35.79 o
   5   1  11        409.05        443.93        10.84 o
   6   1  11       4153.34       4220.65        31.52 o
   7   1  11          0.77         20.41         4.54 o
   8   1  11       7590.63       7605.76        44.25 o
   9   1  11        978.41        985.50        16.30 o
  10   1  11        429.23        417.44        10.85 o
  11   1  11       1402.54       1454.90        19.52 o
  12   1  11       1691.63       1709.13        21.11 o
  13   1  11        266.02        256.12         9.06 o
  14   1  11        904.84        961.28        17.47 o
  15   1  11        104.96        104.98         6.58 o
  16   1  11       1103.35       1158.28        20.00 o
  17   1  11         15.24         24.79         4.77 o
  18   1  11       4190.21       4358.32        36.29 o
  19   1  11       1140.37       1204.20        20.09 o
  20   1  11       2001.00       2084.40        25.94 o
  21   1  11       2204.34       2303.23        26.88 o
  22   1  11       1078.28       1107.77        20.27 o
  23   1  11         26.55         41.87         5.31 o
  24   1  11       3485.91       3453.47        33.85 o
  25   1  11        568.26        533.55        12.87 o
  26   1  11       4378.34       4248.12        36.62 o
  27   1  11         29.05         19.93         4.23 o
  28   1  11          9.80          8.20         3.29 o
  29   1  11          8.06         10.43         3.37 o
  30   1  11         24.91         23.70         3.58 o
  31   1  11        112.58        106.28         5.09 o
  32   1  11       1463.78       1402.09        16.15 o
  33   1  11         90.87         83.66         4.11 o
  34   1  11       1319.18       1280.56        14.61 o
  35   1  11         90.36         73.95         4.13 o
  36   1  11       2481.75       2334.96        34.54 o
  37   1  11        408.79        387.29        14.50 o
   0   2  11        104.58        126.66        10.34 o
   1   2  11      11857.03      11917.12        47.44 o
   2   2  11          1.44         57.44         5.81 o
   3   2  11       7665.61       7777.68        40.44 o
   4   2  11        284.06        306.00         8.79 o
   5   2  11       2524.54       2650.22        23.87 o
   6   2  11         87.23        121.36         5.76 o
   7   2  11         32.03         40.59         3.93 o
   8   2  11        122.97        131.71         5.78 o
   9   2  11        649.55        662.49        12.24 o
  10   2  11        121.48        148.48         6.85 o
  11   2  11       5553.35       5764.40        38.65 o
  12   2  11          6.16         23.41         5.49 o
  13   2  11       9645.19      10029.32        52.35 o
  14   2  11         56.30        132.54        10.65 o
  15   2  11      13943.69      14304.46        68.82 o
  16   2  11        296.68        367.24        13.54 o
  17   2  11       5224.94       5449.48        42.81 o
  18   2  11          3.28         21.67         5.89 o
  19   2  11       3166.44       3287.87        36.67 o
  20   2  11         50.00         50.72         6.24 o
  21   2  11        478.28        473.29        12.92 o
  22   2  11        197.23        182.71         9.04 o
  23   2  11        351.59        368.71        11.27 o
  24   2  11        633.00        598.08        14.04 o
  25   2  11       5706.68       5732.00        39.06 o
  26   2  11        706.11        700.87        13.71 o
  27   2  11       7971.29       8016.62        57.10 o
  28   2  11         38.48         66.04         5.30 o
  29   2  11       9093.27       9155.54        55.41 o
  30   2  11        668.23        596.10        10.53 o
  31   2  11       3388.61       3528.85        34.49 o
  32   2  11          7.77         23.52         2.97 o
  33   2  11       1056.71        991.42        23.80 o
  34   2  11         16.29         19.90         3.44 o
   1   3  11        192.11        218.00         8.43 o
   2   3  11       4523.17       4406.55        28.37 o
   3   3  11        791.48        860.92        36.66 o
   4   3  11       6187.47       6249.43        38.02 o
   5   3  11        513.45        567.59        13.19 o
   6   3  11       4563.02       4749.24        33.35 o
   7   3  11         33.54         73.46         6.60 o
   8   3  11       6079.76       6288.45        47.77 o
   9   3  11        291.40        334.97        10.28 o
  10   3  11       3010.73       3060.18        32.51 o
  11   3  11         23.46         74.18        18.44 o
  12   3  11        883.81        871.43        13.98 o
  13   3  11         54.51         48.87         4.32 o
  14   3  11        262.80        243.06         7.60 o
  15   3  11         65.78         69.45         5.00 o
  16   3  11        495.43        493.21        10.67 o
  17   3  11         46.94         70.57         5.41 o
  18   3  11       3169.30       3154.26        27.86 o
  19   3  11          0.39         15.59         4.95 o
  20   3  11       2940.26       3085.53        28.10 o
  21   3  11         65.84         81.37         5.53 o
  22   3  11       3841.66       3893.15        41.76 o
  23   3  11         42.78         60.04         4.43 o
  24   3  11       3681.28       3607.60        29.36 o
  25   3  11         81.21         94.87         4.83 o
  26   3  11       2722.89       2535.36        53.54 o
  27   3  11         36.03         35.12         3.88 o
  28   3  11        277.07        260.36         7.71 o
  29   3  11        245.32        207.45         6.47 o
  30   3  11          2.66         10.51         2.21 o
   0   4  11        267.17        245.99        11.29 o
   1   4  11         41.02         44.45         4.99 o
   2   4  11          1.57          7.80         4.60 o
   3   4  11        119.77        145.45         8.66 o
   4   4  11          4.16         11.69         4.32 o
   5   4  11         41.81         42.55         4.53 o
   6   4  11         65.23         60.86         5.12 o
   7   4  11        351.20        339.25         9.76 o
   8   4  11        238.89        223.68         8.11 o
   9   4  11        121.77        118.17         6.19 o
  10   4  11         28.58         42.75         4.45 o
  11   4  11        150.40        183.11         7.35 o
  12   4  11        705.89        673.82        11.79 o
  13   4  11         34.00         57.87         5.18 o
  14   4  11       1191.40       1114.56        16.34 o
  15   4  11         23.57         41.09         4.67 o
  16   4  11        737.01        711.46        16.24 o
  17   4  11        631.19        487.05        10.78 o
  18   4  11         55.36         42.69         3.98 o
  19   4  11       1131.11       1103.81        18.94 o
  20   4  11        707.43        631.78        12.10 o
  21   4  11        379.50        351.58        11.37 o
  22   4  11        326.28        316.74        14.44 o
   0   0  12         99.56        181.09        18.09 o
   1   0  12      14474.34      14555.19        88.77 o
   2   0  12        248.23        294.22        15.61 o
   3   0  12       9367.28       9384.14        72.97 o
   4   0  12       1187.10       1237.84        25.22 o
   5   0  12       2882.06       2926.26        35.61 o
   6   0  12       1385.35       1401.80        24.88 o
   7   0  12       2681.03       2721.27        34.25 o
   8   0  12       1126.31       1174.81        22.75 o
   9   0  12       2131.66       2185.47        32.57 o
  10   0  12       4547.84       4679.12        51.97 o
  11   0  12      21128.33      21369.16       119.44 o
  12   0  12       3042.84       3242.33        43.01 o
  13   0  12      19123.08      19697.88       210.00 o
  14   0  12       2962.86       3154.42        46.56 o
  15   0  12       6377.33       6627.48        61.37 o
  16   0  12        452.05        488.32        19.62 o
  17   0  12       6473.54       6683.45        60.45 o
  18   0  12         71.76         99.28         9.08 o
  19   0  12       3293.44       3422.45        42.34 o
  20   0  12        300.83        290.09        12.90 o
  21   0  12       1082.34       1115.56        22.07 o
  22   0  12        390.61        392.10        15.79 o
  23   0  12       1349.36       1388.36        28.26 o
  24   0  12       1083.83       1078.16        27.36 o
  25   0  12       7339.95       7461.98        68.90 o
  26   0  12        672.39        661.06        17.93 o
  27   0  12       6991.29       6893.48        60.12 o
  28   0  12        260.24        266.10        12.60 o
  29   0  12       8052.32       8013.18       105.45 o
  30   0  12        408.49        378.17        12.83 o
  31   0  12       7346.51       7132.35        69.03 o
  32   0  12       1189.21       1072.72        23.48 o
  33   0  12       1880.44       1869.66        36.59 o
  34   0  12        340.10        286.29        14.74 o
  35   0  12        155.39        147.40        13.21 o
   1   1  12          0.97         12.47         3.54 o
   2   1  12       1396.51       1370.57        18.63 o
   3   1  12        156.42        175.07         7.31 o
   4   1  12       1792.04       1856.81        22.60 o
   5   1  12          5.82         31.29         4.74 o
   6   1  12       4300.24       4386.28        33.35 o
   7   1  12         48.68         52.12         5.25 o
   8   1  12       1997.23       1984.85        24.55 o
   9   1  12        719.57        708.20        14.37 o
  10   1  12       2311.31       2393.24        24.70 o
  11   1  12        612.94        666.69        13.41 o
  12   1  12       4299.24       4387.55        32.91 o
  13   1  12         39.49         57.83         5.48 o
  14   1  12        312.60        321.30        10.16 o
  15   1  12         11.70         29.22         4.16 o
  16   1  12        229.98        242.99         8.88 o
  17   1  12        458.24        467.14        11.82 o
  18   1  12       2804.74       2892.83        28.12 o
  19   1  12        230.02        264.16         9.10 o
  20   1  12       6638.38       6885.53        67.07 o
  21   1  12        498.09        480.34        11.79 o
  22   1  12       2815.64       2809.56        28.09 o
  23   1  12        603.64        577.91        12.70 o
  24   1  12        231.80        254.67         8.44 o
  25   1  12         83.11         91.23         6.14 o
  26   1  12       1090.66       1069.30        17.68 o
  27   1  12        622.20        567.13        12.84 o
  28   1  12        457.01        436.99        10.87 o
  29   1  12        122.49        109.90         5.11 o
  30   1  12         39.00         35.74         3.29 o
  31   1  12         11.94         16.01         2.82 o
  32   1  12        246.62        243.82         6.53 o
  33   1  12         26.80         32.32         2.99 o
  34   1  12       1603.60       1464.64        38.02 o
   0   2  12        504.74        449.54        13.58 o
   1   2  12        123.14        124.13         5.61 o
   2   2  12        175.16        201.27         6.98 o
   3   2  12        411.31        404.27         9.45 o
   4   2  12          4.97         11.86         3.35 o
   5   2  12        334.41        321.49         8.20 o
   6   2  12        490.20        437.71         9.22 o
   7   2  12         91.36         90.33         4.86 o
   8   2  12          8.43         13.25         3.37 o
   9   2  12         96.47         88.07         5.24 o
  10   2  12         20.83         22.51         3.82 o
  11   2  12        510.25        514.58        11.29 o
  12   2  12          9.47         12.99         3.71 o
  13   2  12         14.19         26.69         3.93 o
  14   2  12         80.69         76.35         5.14 o
  15   2  12         86.54         87.05         5.33 o
  16   2  12          6.35          5.78         3.36 o
  17   2  12         46.78         44.13         4.38 o
  18   2  12         20.59         20.58         3.52 o
  19   2  12         25.80         25.62         3.81 o
  20   2  12          5.44          4.74         3.51 o
  21   2  12         63.15         61.77         4.70 o
  22   2  12          0.81          2.69         3.20 o
  23   2  12        251.29        232.75         7.28 o
  24   2  12         38.42         32.16         3.73 o
  25   2  12        198.10        185.20         6.65 o
  26   2  12          5.07         10.06         2.88 o
  27   2  12         34.18         41.28         3.45 o
  28   2  12         20.73         17.52         2.71 o
  29   2  12        210.84        189.30         5.60 o
  30   2  12        731.87        703.33        13.21 o
  31   2  12         62.98         65.67         4.82 o
   1   3  12          3.78          9.26         4.06 o
   2   3  12       1256.54       1309.01        18.35 o
   3   3  12        340.99        393.07        10.55 o
   4   3  12       1429.03       1526.94        20.21 o
   5   3  12        497.02        453.62        11.38 o
   6   3  12       1320.90       1389.65        18.23 o
   7   3  12          6.29         17.09         4.18 o
   8   3  12       2210.38       2226.45        21.45 o
   9   3  12         22.60         39.35         4.72 o
  10   3  12       3946.04       3936.99        35.44 o
  11   3  12        145.48        154.93         6.52 o
  12   3  12        320.91        304.21         7.99 o
  13   3  12        100.75         96.62         4.86 o
  14   3  12        200.37        184.56         5.97 o
  15   3  12         93.90         92.29         4.72 o
  16   3  12        126.10        121.31         5.07 o
  17   3  12        148.94        141.65         5.35 o
  18   3  12       2257.59       2167.07        20.31 o
  19   3  12          9.53         28.56         3.51 o
  20   3  12       2282.35       2299.60        25.60 o
  21   3  12         34.25         51.97         3.69 o
  22   3  12       2807.55       2796.27        30.74 o
  23   3  12          3.70         17.38         2.84 o
  24   3  12       1833.82       1740.55        24.19 o
  25   3  12        302.78        260.67         7.02 o
  26   3  12         21.69         30.17         3.33 o
   0   4  12        263.38        283.06        58.04 o
   1   4  12       4602.17       4588.12        58.06 o
   2   4  12         57.58        694.55        32.53 o
   3   4  12       1584.67       1598.00        36.34 o
   4   4  12          1.79         15.92         6.00 o
   5   4  12       2003.49       2000.84        37.58 o
   6   4  12         13.65         29.62         5.50 o
   7   4  12         18.84         21.15         4.16 o
   8   4  12          7.25         24.24         4.52 o
   9   4  12        841.12        874.07        14.95 o
  10   4  12         68.68         77.40         6.42 o
  11   4  12       2528.64       2463.13        25.45 o
  12   4  12          1.76         36.25         6.19 o
  13   4  12       3878.50       3669.97        30.95 o
  14   4  12        170.96        216.73        12.67 o
  15   4  12       3732.32       3301.84        61.70 o
  16   4  12         75.35        106.37        10.04 o
  17   4  12       1365.71       1191.10        35.09 o
   1   1  13        334.71        356.16         9.36 o
   2   1  13        263.92        277.82         8.37 o
   3   1  13        261.23        283.92         9.36 o
   4   1  13       2193.53       2306.49        23.16 o
   5   1  13        695.13        733.04        13.38 o
   6   1  13       5747.14       5865.35        35.05 o
   7   1  13        680.78        738.19        14.40 o
   8   1  13       1851.37       1963.82        24.21 o
   9   1  13          3.04         18.15         4.84 o
  10   1  13       1422.11       1482.06        22.04 o
  11   1  13        206.86        208.78         8.83 o
  12   1  13        678.22        702.10        14.96 o
  13   1  13         11.99         12.29         4.29 o
  14   1  13          0.19          2.84         3.92 o
  15   1  13         79.36         68.66         5.35 o
  16   1  13          2.52          5.70         3.42 o
  17   1  13        345.93        353.59        10.28 o
  18   1  13       1300.24       1334.88        19.79 o
  19   1  13        465.11        463.57        11.69 o
  20   1  13       2113.15       2090.96        23.37 o
  21   1  13         34.21         47.93         4.58 o
  22   1  13       2358.15       2362.58        25.04 o
  23   1  13       1304.91       1280.38        18.17 o
  24   1  13       1734.23       1708.75        23.68 o
  25   1  13         51.50         59.04         4.57 o
  26   1  13       1963.66       1931.34        19.94 o
  27   1  13        158.65        163.92         5.23 o
  28   1  13        745.44        662.24        10.44 o
  29   1  13        350.82        303.88         7.94 o
  30   1  13       1456.94       1316.06        23.16 o
   0   2  13       1358.77       1500.50        33.17 o
   1   2  13      11833.99      11974.62       102.80 o
   2   2  13        279.45        393.97        19.38 o
   3   2  13       4369.55       4515.50        38.17 o
   4   2  13        156.72        166.53         9.91 o
   5   2  13        957.37        998.44        14.51 o
   6   2  13        138.58        133.02         5.90 o
   7   2  13          5.94         13.04         3.53 o
   8   2  13         27.72         40.23         4.64 o
   9   2  13       1135.92       1150.35        18.16 o
  10   2  13        581.62        651.65        20.08 o
  11   2  13       5281.88       5286.72        58.25 o
  12   2  13         85.70        139.85        11.25 o
  13   2  13       8055.76       8079.16        58.06 o
  14   2  13          3.09         43.56         8.13 o
  15   2  13       2661.37       2766.57        29.59 o
  16   2  13         81.37        115.89         6.31 o
  17   2  13       4973.40       4899.39        69.17 o
  18   2  13         15.16         39.78         4.64 o
  19   2  13       2821.60       2905.68        26.19 o
  20   2  13          3.45         14.04         3.30 o
  21   2  13        437.53        399.50         9.31 o
  22   2  13        319.42        266.62         7.26 o
  23   2  13       1305.26       1208.79        16.78 o
  24   2  13        126.41        108.81         5.19 o
  25   2  13       1880.92       1835.97        20.29 o
  26   2  13        452.43        417.39         8.79 o
  27   2  13       3055.43       2919.54        32.23 o
   1   3  13          3.73          8.70         3.84 o
   2   3  13       1341.99       1317.53        19.82 o
   3   3  13         88.72        102.67        12.92 o
   4   3  13       1288.53       1401.24        20.44 o
   5   3  13        549.00        655.74        29.37 o
   6   3  13       3819.17       3942.19        41.06 o
   7   3  13         33.56         62.88         6.51 o
   8   3  13       2172.51       2234.11        36.46 o
   9   3  13        169.40        208.42         8.38 o
  10   3  13       3725.84       3621.46        54.18 o
  11   3  13        132.59        154.90         6.47 o
  12   3  13        649.33        667.54        11.16 o
  13   3  13         38.88         35.48         3.47 o
  14   3  13        301.52        317.96         6.99 o
  15   3  13         95.02         86.96         4.26 o
  16   3  13        178.07        182.56         6.12 o
  17   3  13         52.02         80.56         4.49 o
  18   3  13       1747.26       1692.21        37.92 o
  19   3  13         16.06         30.15         3.45 o
  20   3  13       3951.71       3794.26        34.95 o
  21   3  13        745.82        692.18        15.77 o
   0   4  13        661.15        550.99        18.60 o
   1   4  13        555.49        448.17        11.78 o
   2   4  13          9.29         15.00         4.07 o
   3   4  13         11.01         12.55         3.34 o
   4   4  13         19.70         13.80         3.26 o
   5   4  13         35.22         32.37         4.52 o
   6   4  13         67.84         47.60         8.15 o
   7   4  13          0.34         11.06         6.89 o
   0   0  14       2000.16       2019.93        44.43 o
   1   0  14       4246.35       4304.07        45.50 o
   2   0  14        685.83        696.72        16.91 o
   3   0  14        406.30        412.85        13.19 o
   4   0  14        496.85        495.15        13.27 o
   5   0  14       4016.10       3975.99        56.72 o
   6   0  14        115.35        126.47         8.33 o
   7   0  14       1062.39       1100.23        20.20 o
   8   0  14         12.29         23.28         4.61 o
   9   0  14         25.34         21.56         5.03 o
  10   0  14        728.76        731.09        20.04 o
  11   0  14       7036.45       6955.30        91.10 o
  12   0  14        427.81        462.11        15.76 o
  13   0  14       4101.04       3996.78        58.49 o
  14   0  14       1082.78       1116.49        27.05 o
  15   0  14       4800.61       4959.70        80.19 o
  16   0  14        145.05        215.43        12.51 o
  17   0  14       6461.79       6353.14        66.84 o
  18   0  14        373.53        389.80        15.31 o
  19   0  14       1680.42       1631.43        32.28 o
  20   0  14          3.81          9.74         5.41 o
  21   0  14        457.52        448.62        21.42 o
  22   0  14       1157.18       1095.43        24.71 o
  23   0  14       2264.45       2075.20        32.33 o
  24   0  14         73.83         92.01         7.57 o
  25   0  14       9081.99       8248.74       281.80 o
  26   0  14       1711.51       1374.58        42.72 o
   1   1  14          7.73         13.55         3.15 o
   2   1  14        691.14        659.84        11.83 o
   3   1  14        160.05        170.19         6.42 o
   4   1  14        481.68        535.47        10.64 o
   5   1  14        100.97        135.54         6.45 o
   6   1  14       6131.30       6151.12        63.31 o
   7   1  14        550.18        646.76        12.93 o
   8   1  14       9737.69       9587.01        88.56 o
   9   1  14       3550.72       3538.70        27.68 o
  10   1  14       1204.86       1281.56        17.19 o
  11   1  14        448.50        461.33        10.38 o
  12   1  14        350.03        370.84         9.91 o
  13   1  14          0.73          4.54         3.13 o
  14   1  14          7.03         13.56         3.18 o
  15   1  14         28.76         35.95         3.95 o
  16   1  14         61.37         73.40         4.92 o
  17   1  14        635.51        606.53        11.82 o
  18   1  14       3119.80       3025.10        37.77 o
  19   1  14        711.89        700.35        11.70 o
  20   1  14       1601.37       1653.42        19.98 o
  21   1  14        379.38        389.56        11.94 o
  22   1  14       3120.99       3006.70        48.94 o
  23   1  14        621.10        610.92        10.34 o
  24   1  14       2754.94       2545.70        43.46 o
  25   1  14        734.40        681.90        14.01 o
   0   2  14        108.66         85.80         7.51 o
   1   2  14          0.42          4.31         2.88 o
   2   2  14         16.05         19.69         3.40 o
   3   2  14        308.61        276.27         8.35 o
   4   2  14          9.77         12.42         3.43 o
   5   2  14          0.57          1.27         3.40 o
   6   2  14         62.71         43.76         4.60 o
   7   2  14        101.64         89.86         5.79 o
   8   2  14         50.27         44.29         4.52 o
   9   2  14         86.32         74.25         4.63 o
  10   2  14         90.90         76.44         4.32 o
  11   2  14         34.23         31.51         3.26 o
  12   2  14        190.95        164.17         5.62 o
  13   2  14         83.24         70.33         4.25 o
  14   2  14        524.06        496.49         9.44 o
  15   2  14          3.45          6.63         2.40 o
  16   2  14        125.01        121.29         4.56 o
  17   2  14         31.51         35.78         2.99 o
  18   2  14          2.61          5.85         2.20 o
  19   2  14          5.58          3.18         2.41 o
  20   2  14         31.12         23.84         3.17 o
  21   2  14        118.65         94.41         4.60 o
  22   2  14        294.42        243.51        11.70 o
   1   3  14         71.24         63.52         4.76 o
   2   3  14        191.98        196.13         7.38 o
   3   3  14         98.40        128.35        13.33 o
   4   3  14       2214.45       2061.67        55.39 o
   5   3  14         20.89         20.81         4.30 o
   6   3  14       1157.81       1035.64        45.20 o
   7   3  14        172.43        206.38        11.78 o
   8   3  14       2286.03       2217.85        25.98 o
   9   3  14        417.25        442.84        10.98 o
  10   3  14        981.81        931.61        18.90 o
  11   3  14        197.39        187.90         7.18 o
  12   3  14          4.77          6.49         3.93 o
  13   3  14         11.41          7.31         3.85 o
  14   3  14         45.77         49.62        11.94 o
   1   1  15        127.17        114.50         5.05 o
   2   1  15        212.24        211.81         7.55 o
   3   1  15        384.63        373.00         7.49 o
   4   1  15       3626.24       3576.42        42.05 o
   5   1  15        791.02        824.88        12.78 o
   6   1  15       9502.25       9119.15       106.30 o
   7   1  15       1096.65       1143.33        17.99 o
   8   1  15        442.39        520.54         9.96 o
   9   1  15        568.38        566.21        10.22 o
  10   1  15        578.01        598.30        10.89 o
  11   1  15         67.16         83.67         4.61 o
  12   1  15        265.02        261.81         7.18 o
  13   1  15          3.23          8.37         2.59 o
  14   1  15         42.94         41.59         3.30 o
  15   1  15        173.66        147.29         5.11 o
  16   1  15        155.84        168.86         5.75 o
  17   1  15          2.48         11.36         2.70 o
  18   1  15        866.19        823.36        11.72 o
  19   1  15        119.43        129.18         5.79 o
   0   2  15       1081.14       1159.69        31.50 o
   1   2  15       2430.58       2541.84        32.59 o
   2   2  15        943.35        949.38        26.70 o
   3   2  15       2275.47       2292.80        34.99 o
   4   2  15        452.89        478.37        13.08 o
   5   2  15        687.97        696.40        10.67 o
   6   2  15         14.53         20.69         3.65 o
   7   2  15        124.23        113.66         4.62 o
   8   2  15          0.59          7.15         2.48 o
   9   2  15        541.10        530.96         9.47 o
  10   2  15        639.92        630.57        10.01 o
  11   2  15       1270.37       1241.59        16.17 o
  12   2  15        333.48        310.96         8.07 o
  13   2  15       2864.17       2733.35        32.91 o
  14   2  15        720.23        660.91        15.64 o
   0   0  16       1732.94       1693.11       119.28 o
   1   0  16       2282.37       2109.97        68.39 o
   2   0  16       2280.43       2229.84        30.33 o
   3   0  16       1789.60       1675.90        50.66 o
   4   0  16        590.46        616.53        19.53 o
   5   0  16       1042.90        949.40        31.46 o
   6   0  16       1860.78       1730.04        33.80 o
   7   0  16          4.45         16.86         4.64 o
   8   0  16        224.37        206.92         9.69 o
   9   0  16         83.73        101.25         7.28 o
  10   0  16       3283.69       2838.60       152.18 o
  11   0  16       1337.16       1325.43        38.21 o
  12   0  16        733.50        722.05        27.44 o
   1   1  16         60.98         64.93         5.09 o
   2   1  16        308.09        266.26        10.97 o
   3   1  16        214.73        206.57         8.40 o
   4   1  16        168.28        192.60         8.11 o
   5   1  16        267.84        259.12         9.17 o
   6   1  16       1862.08       1712.77        25.31 o
   7   1  16        194.39        241.57        10.26 o
   8   1  16       3816.81       3359.65        39.84 o
   9   1  16       1206.05       1070.18        19.27 o
                                                
